# Supplementary material for: 4-Meth­oxy­benzamidinium 2,6-dimeth­oxy­benzoate
Source: Acta Crystallogr Sect E Struct Rep Online. 2012 Jan 7;68(Pt 2):o268–9. doi: 10.1107/S160053681105519X (PMC3274967; doi:10.1107/S160053681105519X)
Supplement: Supplementary file 1 [file e-68-0o268-sup1.cif]

##############################################################################
#                                                                            #
# This CIF contains the data in a paper accepted for publication in          #
# Acta Crystallographica Section E. It conforms to the requirements of       #
# Notes for Authors for Acta Crystallographica Section E, and has been       #
# peer reviewed under the auspices of the IUCr Commission on Journals.       #
#                                                                            #
# Full details of the Crystallographic Information File format               #
# are given in the paper "The Crystallographic Information File (CIF):       #
# a New Standard Archive File for Crystallography" by S. R. Hall, F. H.      #
# Allen and I. D. Brown [Acta Cryst. (1991), A47, 655-685].                  #
#                                                                            #
# The current version of the core CIF dictionary is obtainable from          #
# ftp://ftp.iucr.org/pub/cif_core.dic.                                       #
#                                                                            #
# Software is freely available for graphical display of the structure(s)     #
# in this CIF. For information consult the CIF software page                 #
# http://www.iucr.org/resources/cif/software.                                #
#                                                                            #
# This file may be used for bona fide research purposes within the           #
# scientific community so long as proper attribution is given to the journal # 
# article from which it was obtained.                                        #
#                                                                            #
##############################################################################
data_I
_audit_creation_method     SHELXL-97
_chemical_name_systematic
;
[amino(4-methoxyphenyl)methylidene]azanium 2,6-dimethoxybenzoate
;
_chemical_name_common
;
4-Methoxybenzamidinium 2,6-dimethoxybenzoate
;
_chemical_formula_moiety     'C8 H11 N2 O +, C9 H9 O4 -'
_chemical_formula_sum     'C17 H20 N2 O5'
_chemical_formula_iupac     'C8 H11 N2 O +, C9 H9 O4 -'
_chemical_formula_weight     332.35
_chemical_melting_point     ?
_symmetry_cell_setting     monoclinic
_symmetry_space_group_name_H-M     'P 21/c'
_symmetry_space_group_name_Hall     '-P 2ybc'
loop_
    _symmetry_equiv_pos_as_xyz
    'x, y, z'
    '-x, y+1/2, -z+1/2'
    '-x, -y, -z'
    'x, -y-1/2, z-1/2'
_cell_length_a     12.6594(3)
_cell_length_b     9.6754(2)
_cell_length_c     13.7923(4)
_cell_angle_alpha     90.00
_cell_angle_beta     99.241(2)
_cell_angle_gamma     90.00
_cell_volume     1667.42(7)
_cell_formula_units_Z     4
_cell_measurement_reflns_used     41031
_cell_measurement_theta_min     2.9081
_cell_measurement_theta_max     34.7487
_cell_measurement_temperature     298(2)
_exptl_crystal_description     'tablets'
_exptl_crystal_colour     'colourless'
_exptl_crystal_size_max     0.30
_exptl_crystal_size_mid     0.30
_exptl_crystal_size_min     0.25
_exptl_crystal_density_diffrn     1.324
_exptl_crystal_density_meas     ?
_exptl_crystal_density_method     'not measured'
_exptl_crystal_F_000     704
_exptl_absorpt_coefficient_mu     0.098
_exptl_absorpt_correction_type     multi-scan
_exptl_absorpt_process_details
;
(CrysAlis RED; Oxford Diffraction, 2006)
;
_exptl_absorpt_correction_T_min     0.9711
_exptl_absorpt_correction_T_max     0.9758
_exptl_special_details
;
CrysAlis RED, Oxford Diffraction Ltd.,
Version 1.171.32.29 (release 10-06-2008 CrysAlis171 .NET)
(compiled Jun 10 2008,16:49:55)
Empirical absorption correction using spherical harmonics,
 implemented in SCALE3 ABSPACK scaling algorithm.
;
_diffrn_ambient_temperature     298(2)
_diffrn_radiation_type     MoK\a
_diffrn_radiation_wavelength     0.71069
_diffrn_radiation_source     'Enhance (Mo) X-ray source'
_diffrn_radiation_monochromator     graphite
_diffrn_measurement_device_type     'Oxford Diffraction Xcalibur S CCD'
_diffrn_measurement_method     '\w and \f'
_diffrn_detector_area_resol_mean     16.0696
_diffrn_reflns_number     76316
_diffrn_reflns_av_R_equivalents     0.0255
_diffrn_reflns_av_sigmaI/netI     0.0087
_diffrn_reflns_theta_min     2.92
_diffrn_reflns_theta_max     28.50
_diffrn_reflns_theta_full     28.50
_diffrn_measured_fraction_theta_max     0.999
_diffrn_measured_fraction_theta_full     0.999
_diffrn_reflns_limit_h_min     -16
_diffrn_reflns_limit_h_max     16
_diffrn_reflns_limit_k_min     -12
_diffrn_reflns_limit_k_max     12
_diffrn_reflns_limit_l_min     -18
_diffrn_reflns_limit_l_max     18
_diffrn_standards_number     ?
_diffrn_standards_interval_count     ?
_diffrn_standards_interval_time     ?
_diffrn_standards_decay_%     ?
_refine_special_details
;
 Refinement of F^2^ against ALL reflections.  The weighted R-factor wR and
 goodness of fit S are based on F^2^, conventional R-factors R are based
 on F, with F set to zero for negative F^2^. The threshold expression of
 F^2^ > 2\s(F^2^) is used only for calculating R-factors(gt) etc. and is
 not relevant to the choice of reflections for refinement.  R-factors based
 on F^2^ are statistically about twice as large as those based on F, and R-
 factors based on ALL data will be even larger.
;
_reflns_number_total     4217
_reflns_number_gt     3914
_reflns_threshold_expression     I>2\s(I)
_refine_ls_structure_factor_coef     Fsqd
_refine_ls_matrix_type     full
_refine_ls_R_factor_all     0.0655
_refine_ls_R_factor_gt     0.0598
_refine_ls_wR_factor_gt     0.1279
_refine_ls_wR_factor_ref     0.1308
_refine_ls_goodness_of_fit_ref     1.174
_refine_ls_restrained_S_all     1.174
_refine_ls_number_reflns     4217
_refine_ls_number_parameters     239
_refine_ls_number_restraints     0
_refine_ls_hydrogen_treatment     mixed
_refine_ls_weighting_scheme     calc
_refine_ls_weighting_details
         'calc w=1/[\s^2^(Fo^2^)+(0.0405P)^2^+0.8780P] where P=(Fo^2^+2Fc^2^)/3'
_atom_sites_solution_hydrogens     geom
_atom_sites_solution_primary     direct
_atom_sites_solution_secondary     difmap
_refine_ls_shift/su_max     0.000
_refine_ls_shift/su_mean     0.000
_refine_diff_density_max     0.316
_refine_diff_density_min     -0.180
_refine_ls_extinction_method     none
_refine_ls_extinction_coef     ?
loop_
    _atom_type_symbol
    _atom_type_description
    _atom_type_scat_dispersion_real
    _atom_type_scat_dispersion_imag
    _atom_type_scat_source
    'C' 'C' 0.0033 0.0016
                         'International Tables Vol C Tables 4.2.6.8 and 6.1.1.4'
    'H' 'H' 0.0000 0.0000
                         'International Tables Vol C Tables 4.2.6.8 and 6.1.1.4'
    'N' 'N' 0.0061 0.0033
                         'International Tables Vol C Tables 4.2.6.8 and 6.1.1.4'
    'O' 'O' 0.0106 0.0060
                         'International Tables Vol C Tables 4.2.6.8 and 6.1.1.4'
_computing_data_collection     'CrysAlis CCD (Oxford Diffraction, 2006)'
_computing_cell_refinement     'CrysAlis RED (Oxford Diffraction, 2006)'
_computing_data_reduction     'CrysAlis RED (Oxford Diffraction, 2006)'
_computing_structure_solution     'SIR97 (Altomare <i>et al.</i>, 1999)'
_computing_structure_refinement     'SHELXL97 (Sheldrick, 2008)'
_computing_molecular_graphics     'WinGX (Farrugia, 1997)'
_computing_publication_material     'WinGX (Farrugia, 1999)'
loop_
    _atom_site_type_symbol
    _atom_site_label
    _atom_site_fract_x
    _atom_site_fract_y
    _atom_site_fract_z
    _atom_site_U_iso_or_equiv
    _atom_site_adp_type
    _atom_site_calc_flag
    _atom_site_refinement_flags
    _atom_site_occupancy
    _atom_site_symmetry_multiplicity
    _atom_site_disorder_assembly
    _atom_site_disorder_group
    O O5 0.10799(10) -0.11594(17) -0.24016(10) 0.0540(4) Uani d . 1 1 . .
    N N1 0.44446(13) -0.09706(15) 0.15597(11) 0.0413(4) Uani d . 1 1 . .
    H H1A 0.4973(17) -0.110(2) 0.2099(16) 0.049(6) Uiso d . 1 1 . .
    H H1B 0.4294(17) -0.011(2) 0.1385(15) 0.045(5) Uiso d . 1 1 . .
    N N2 0.39964(14) -0.32294(16) 0.15666(14) 0.0467(4) Uani d . 1 1 . .
    H H2A 0.442(2) -0.329(3) 0.2161(19) 0.063(7) Uiso d . 1 1 . .
    H H2B 0.3761(19) -0.396(3) 0.1250(18) 0.059(7) Uiso d . 1 1 . .
    C C1 0.31657(12) -0.17948(16) 0.02049(11) 0.0303(3) Uani d . 1 1 . .
    C C2 0.33754(13) -0.07531(19) -0.04288(12) 0.0376(4) Uani d . 1 1 . .
    H H2 0.4006 -0.0181 -0.0250 0.045 Uiso calc R 1 1 . .
    C C3 0.27065(13) -0.0509(2) -0.13109(13) 0.0408(4) Uani d . 1 1 . .
    H H3 0.2871 0.0216 -0.1749 0.049 Uiso calc R 1 1 . .
    C C4 0.17991(13) -0.13163(19) -0.15559(12) 0.0375(4) Uani d . 1 1 . .
    C C5 0.15748(13) -0.2361(2) -0.09328(14) 0.0426(4) Uani d . 1 1 . .
    H H5 0.0939 -0.2924 -0.1109 0.051 Uiso calc R 1 1 . .
    C C6 0.22544(13) -0.26050(18) -0.00599(13) 0.0388(4) Uani d . 1 1 . .
    H H6 0.2096 -0.3344 0.0370 0.047 Uiso calc R 1 1 . .
    C C7 0.38977(12) -0.20070(15) 0.11435(12) 0.0316(3) Uani d . 1 1 . .
    C C17 0.12111(18) 0.0003(3) -0.30073(15) 0.0591(6) Uani d . 1 1 . .
    H H17A 0.1146(14) 0.0864(14) -0.2636(7) 0.089 Uiso calc R 1 1 . .
    H H17B 0.0653(12) -0.0014(10) -0.3597(11) 0.089 Uiso calc R 1 1 . .
    H H17C 0.1925(12) -0.0034(10) -0.3209(11) 0.089 Uiso calc R 1 1 . .
    O O1 0.61718(10) -0.11290(12) 0.30539(9) 0.0400(3) Uani d . 1 1 . .
    O O2 0.55414(10) -0.31629(12) 0.34359(10) 0.0421(3) Uani d . 1 1 . .
    O O3 0.63894(11) -0.06691(15) 0.52149(10) 0.0517(4) Uani d . 1 1 . .
    O O4 0.78817(10) -0.40567(14) 0.34411(9) 0.0447(3) Uani d . 1 1 . .
    C C8 0.71797(11) -0.23514(15) 0.43547(11) 0.0276(3) Uani d . 1 1 . .
    C C9 0.72422(14) -0.15283(17) 0.51889(12) 0.0366(4) Uani d . 1 1 . .
    C C10 0.81319(17) -0.1596(2) 0.59275(14) 0.0523(5) Uani d . 1 1 . .
    H H10 0.8165 -0.1042 0.6518 0.063 Uiso calc R 1 1 . .
    C C11 0.89636(15) -0.2462(2) 0.58046(15) 0.0524(5) Uani d . 1 1 . .
    H H11 0.9593 -0.2491 0.6308 0.063 Uiso calc R 1 1 . .
    C C12 0.89261(13) -0.3286(2) 0.49875(13) 0.0425(4) Uani d . 1 1 . .
    H H12 0.9522 -0.3885 0.4914 0.051 Uiso calc R 1 1 . .
    C C13 0.80189(12) -0.32480(16) 0.42671(11) 0.0315(3) Uani d . 1 1 . .
    C C14 0.62180(11) -0.22199(15) 0.35457(10) 0.0270(3) Uani d . 1 1 . .
    C C15 0.62678(17) -0.0059(2) 0.61327(15) 0.0523(5) Uani d . 1 1 . .
    H H15A 0.6294(13) -0.0783(10) 0.6634(8) 0.078 Uiso calc R 1 1 . .
    H H15B 0.5577(11) 0.0421(16) 0.6066(3) 0.078 Uiso calc R 1 1 . .
    H H15C 0.6849(11) 0.0606(15) 0.6329(7) 0.078 Uiso calc R 1 1 . .
    C C16 0.86484(16) -0.5108(2) 0.33788(14) 0.0477(5) Uani d . 1 1 . .
    H H16A 0.9338(10) -0.4683(6) 0.3302(11) 0.071 Uiso calc R 1 1 . .
    H H16B 0.8399(7) -0.5704(12) 0.2808(10) 0.071 Uiso calc R 1 1 . .
    H H16C 0.8742(9) -0.5669(13) 0.3984(9) 0.071 Uiso calc R 1 1 . .
loop_
    _atom_site_aniso_label
    _atom_site_aniso_U_11
    _atom_site_aniso_U_22
    _atom_site_aniso_U_33
    _atom_site_aniso_U_12
    _atom_site_aniso_U_13
    _atom_site_aniso_U_23
    O5 0.0399(7) 0.0729(10) 0.0426(7) -0.0057(7) -0.0136(6) -0.0001(7)
    N1 0.0484(8) 0.0244(7) 0.0428(8) 0.0029(6) -0.0181(7) 0.0010(6)
    N2 0.0499(9) 0.0259(7) 0.0573(10) 0.0001(6) -0.0121(8) 0.0043(7)
    C1 0.0278(7) 0.0275(7) 0.0339(7) 0.0028(6) -0.0002(6) -0.0054(6)
    C2 0.0279(7) 0.0432(9) 0.0391(9) -0.0068(7) -0.0025(6) 0.0002(7)
    C3 0.0344(8) 0.0496(10) 0.0363(8) -0.0056(7) -0.0002(6) 0.0046(7)
    C4 0.0280(7) 0.0481(10) 0.0340(8) 0.0026(7) -0.0022(6) -0.0077(7)
    C5 0.0310(8) 0.0456(10) 0.0478(10) -0.0105(7) -0.0042(7) -0.0070(8)
    C6 0.0371(8) 0.0335(8) 0.0440(9) -0.0063(7) 0.0005(7) -0.0015(7)
    C7 0.0307(7) 0.0247(7) 0.0372(8) 0.0049(6) -0.0013(6) -0.0019(6)
    C17 0.0533(12) 0.0791(16) 0.0397(10) 0.0039(11) -0.0081(8) 0.0063(10)
    O1 0.0410(6) 0.0318(6) 0.0416(6) -0.0013(5) -0.0104(5) 0.0114(5)
    O2 0.0363(6) 0.0267(6) 0.0568(8) -0.0032(5) -0.0126(5) 0.0046(5)
    O3 0.0525(8) 0.0551(8) 0.0425(7) 0.0201(6) -0.0072(6) -0.0171(6)
    O4 0.0446(7) 0.0508(7) 0.0354(6) 0.0217(6) -0.0034(5) -0.0049(5)
    C8 0.0273(7) 0.0251(7) 0.0279(7) -0.0004(5) -0.0027(5) 0.0048(5)
    C9 0.0378(8) 0.0331(8) 0.0356(8) 0.0037(6) -0.0043(6) -0.0027(6)
    C10 0.0547(11) 0.0540(12) 0.0405(10) 0.0065(9) -0.0154(8) -0.0128(9)
    C11 0.0418(10) 0.0579(12) 0.0486(11) 0.0046(9) -0.0204(8) -0.0008(9)
    C12 0.0302(8) 0.0475(10) 0.0459(10) 0.0094(7) -0.0052(7) 0.0060(8)
    C13 0.0310(7) 0.0326(8) 0.0295(7) 0.0035(6) -0.0001(6) 0.0054(6)
    C14 0.0272(7) 0.0237(7) 0.0281(7) 0.0064(5) -0.0018(5) -0.0015(5)
    C15 0.0532(11) 0.0604(12) 0.0452(10) 0.0034(9) 0.0133(9) -0.0112(9)
    C16 0.0494(10) 0.0501(11) 0.0445(10) 0.0213(9) 0.0103(8) 0.0032(8)
_geom_special_details
;
 All s.u.'s (except the s.u. in the dihedral angle between two l.s. planes)
 are estimated using the full covariance matrix.  The cell s.u.'s are taken
 into account individually in the estimation of s.u.'s in distances, angles
 and torsion angles; correlations between s.u.'s in cell parameters are only
 used when they are defined by crystal symmetry.  An approximate (isotropic)
 treatment of cell s.u.'s is used for estimating s.u.'s involving l.s. planes.
;
loop_
    _geom_bond_atom_site_label_1
    _geom_bond_atom_site_label_2
    _geom_bond_site_symmetry_2
    _geom_bond_distance
    _geom_bond_publ_flag
    O5 C4 . 1.3680(19) ?
    O5 C17 . 1.427(3) ?
    N1 C7 . 1.299(2) ?
    N1 H1A . 0.93(2) ?
    N1 H1B . 0.88(2) ?
    N2 C7 . 1.316(2) ?
    N2 H2A . 0.91(3) ?
    N2 H2B . 0.86(3) ?
    C1 C2 . 1.387(2) ?
    C1 C6 . 1.394(2) ?
    C1 C7 . 1.480(2) ?
    C2 C3 . 1.386(2) ?
    C2 H2 . 0.9700 ?
    C3 C4 . 1.386(2) ?
    C3 H3 . 0.9700 ?
    C4 C5 . 1.385(3) ?
    C5 C6 . 1.383(2) ?
    C5 H5 . 0.9700 ?
    C6 H6 . 0.9700 ?
    C17 H17A . 0.9877 ?
    C17 H17B . 0.9877 ?
    C17 H17C . 0.9877 ?
    O1 C14 . 1.2509(18) ?
    O2 C14 . 1.2440(18) ?
    O3 C9 . 1.368(2) ?
    O3 C15 . 1.427(2) ?
    O4 C13 . 1.370(2) ?
    O4 C16 . 1.418(2) ?
    C8 C9 . 1.391(2) ?
    C8 C13 . 1.392(2) ?
    C8 C14 . 1.5189(18) ?
    C9 C10 . 1.394(2) ?
    C10 C11 . 1.377(3) ?
    C10 H10 . 0.9700 ?
    C11 C12 . 1.375(3) ?
    C11 H11 . 0.9700 ?
    C12 C13 . 1.393(2) ?
    C12 H12 . 0.9700 ?
    C15 H15A . 0.9817 ?
    C15 H15B . 0.9817 ?
    C15 H15C . 0.9817 ?
    C16 H16A . 0.9865 ?
    C16 H16B . 0.9865 ?
    C16 H16C . 0.9865 ?
loop_
    _geom_angle_atom_site_label_1
    _geom_angle_atom_site_label_2
    _geom_angle_atom_site_label_3
    _geom_angle_site_symmetry_1
    _geom_angle_site_symmetry_3
    _geom_angle
    _geom_angle_publ_flag
    C4 O5 C17 . . 117.56(15) ?
    C7 N1 H1A . . 120.8(13) ?
    C7 N1 H1B . . 122.1(14) ?
    H1A N1 H1B . . 116.8(19) ?
    C7 N2 H2A . . 117.3(16) ?
    C7 N2 H2B . . 120.8(16) ?
    H2A N2 H2B . . 121(2) ?
    C2 C1 C6 . . 118.52(14) ?
    C2 C1 C7 . . 119.69(14) ?
    C6 C1 C7 . . 121.78(15) ?
    C3 C2 C1 . . 121.67(15) ?
    C3 C2 H2 . . 119.2 ?
    C1 C2 H2 . . 119.2 ?
    C4 C3 C2 . . 118.91(16) ?
    C4 C3 H3 . . 120.5 ?
    C2 C3 H3 . . 120.5 ?
    O5 C4 C5 . . 115.80(15) ?
    O5 C4 C3 . . 123.89(17) ?
    C5 C4 C3 . . 120.31(15) ?
    C6 C5 C4 . . 120.24(15) ?
    C6 C5 H5 . . 119.9 ?
    C4 C5 H5 . . 119.9 ?
    C5 C6 C1 . . 120.34(16) ?
    C5 C6 H6 . . 119.8 ?
    C1 C6 H6 . . 119.8 ?
    N1 C7 N2 . . 119.47(15) ?
    N1 C7 C1 . . 119.60(14) ?
    N2 C7 C1 . . 120.93(15) ?
    O5 C17 H17A . . 109.5 ?
    O5 C17 H17B . . 109.5 ?
    H17A C17 H17B . . 109.5 ?
    O5 C17 H17C . . 109.5 ?
    H17A C17 H17C . . 109.5 ?
    H17B C17 H17C . . 109.5 ?
    C9 O3 C15 . . 118.21(14) ?
    C13 O4 C16 . . 117.61(13) ?
    C9 C8 C13 . . 119.07(13) ?
    C9 C8 C14 . . 119.47(13) ?
    C13 C8 C14 . . 121.43(13) ?
    O3 C9 C8 . . 115.43(13) ?
    O3 C9 C10 . . 123.91(16) ?
    C8 C9 C10 . . 120.65(16) ?
    C11 C10 C9 . . 118.85(17) ?
    C11 C10 H10 . . 120.6 ?
    C9 C10 H10 . . 120.6 ?
    C12 C11 C10 . . 121.83(16) ?
    C12 C11 H11 . . 119.1 ?
    C10 C11 H11 . . 119.1 ?
    C11 C12 C13 . . 119.02(16) ?
    C11 C12 H12 . . 120.5 ?
    C13 C12 H12 . . 120.5 ?
    O4 C13 C8 . . 115.57(13) ?
    O4 C13 C12 . . 123.92(15) ?
    C8 C13 C12 . . 120.52(15) ?
    O2 C14 O1 . . 125.56(13) ?
    O2 C14 C8 . . 118.88(13) ?
    O1 C14 C8 . . 115.54(13) ?
    O3 C15 H15A . . 109.5 ?
    O3 C15 H15B . . 109.5 ?
    H15A C15 H15B . . 109.5 ?
    O3 C15 H15C . . 109.5 ?
    H15A C15 H15C . . 109.5 ?
    H15B C15 H15C . . 109.5 ?
    O4 C16 H16A . . 109.5 ?
    O4 C16 H16B . . 109.5 ?
    H16A C16 H16B . . 109.5 ?
    O4 C16 H16C . . 109.5 ?
    H16A C16 H16C . . 109.5 ?
    H16B C16 H16C . . 109.5 ?
loop_
    _geom_torsion_atom_site_label_1
    _geom_torsion_atom_site_label_2
    _geom_torsion_atom_site_label_3
    _geom_torsion_atom_site_label_4
    _geom_torsion_site_symmetry_1
    _geom_torsion_site_symmetry_2
    _geom_torsion_site_symmetry_3
    _geom_torsion_site_symmetry_4
    _geom_torsion
    _geom_torsion_publ_flag
    C6 C1 C2 C3 . . . . -0.2(3) ?
    C7 C1 C2 C3 . . . . -179.38(16) ?
    C1 C2 C3 C4 . . . . 0.9(3) ?
    C17 O5 C4 C5 . . . . 172.81(18) ?
    C17 O5 C4 C3 . . . . -7.5(3) ?
    C2 C3 C4 O5 . . . . 179.46(17) ?
    C2 C3 C4 C5 . . . . -0.8(3) ?
    O5 C4 C5 C6 . . . . 179.86(17) ?
    C3 C4 C5 C6 . . . . 0.1(3) ?
    C4 C5 C6 C1 . . . . 0.6(3) ?
    C2 C1 C6 C5 . . . . -0.5(3) ?
    C7 C1 C6 C5 . . . . 178.64(16) ?
    C2 C1 C7 N1 . . . . 27.6(2) ?
    C6 C1 C7 N1 . . . . -151.54(17) ?
    C2 C1 C7 N2 . . . . -152.93(18) ?
    C6 C1 C7 N2 . . . . 27.9(2) ?
    C15 O3 C9 C8 . . . . 164.66(17) ?
    C15 O3 C9 C10 . . . . -15.9(3) ?
    C13 C8 C9 O3 . . . . 179.53(15) ?
    C14 C8 C9 O3 . . . . 1.5(2) ?
    C13 C8 C9 C10 . . . . 0.1(3) ?
    C14 C8 C9 C10 . . . . -177.89(17) ?
    O3 C9 C10 C11 . . . . -177.5(2) ?
    C8 C9 C10 C11 . . . . 1.9(3) ?
    C9 C10 C11 C12 . . . . -1.8(3) ?
    C10 C11 C12 C13 . . . . -0.3(3) ?
    C16 O4 C13 C8 . . . . -172.11(15) ?
    C16 O4 C13 C12 . . . . 8.1(3) ?
    C9 C8 C13 O4 . . . . 177.88(15) ?
    C14 C8 C13 O4 . . . . -4.2(2) ?
    C9 C8 C13 C12 . . . . -2.3(2) ?
    C14 C8 C13 C12 . . . . 175.68(15) ?
    C11 C12 C13 O4 . . . . -177.78(17) ?
    C11 C12 C13 C8 . . . . 2.4(3) ?
    C9 C8 C14 O2 . . . . -107.53(17) ?
    C13 C8 C14 O2 . . . . 74.5(2) ?
    C9 C8 C14 O1 . . . . 71.0(2) ?
    C13 C8 C14 O1 . . . . -106.91(17) ?
loop_
    _geom_hbond_atom_site_label_D
    _geom_hbond_atom_site_label_H
    _geom_hbond_atom_site_label_A
    _geom_hbond_site_symmetry_A
    _geom_hbond_distance_DH
    _geom_hbond_distance_HA
    _geom_hbond_distance_DA
    _geom_hbond_angle_DHA
    N1 H1A O1 . 0.93(2) 1.84(2) 2.7576(18) 169(2)
    N1 H1B O2 2_655 0.88(2) 1.91(2) 2.7166(18) 152(2)
    N2 H2B O1 2_645 0.86(3) 2.31(2) 2.868(2) 123(2)
    N2 H2A O2 . 0.91(3) 2.08(3) 2.976(2) 170(2)
_iucr_refine_instructions_details
;
TITL   pOCH3benzamidinium/2,6-dimethoxybenzoate
CELL   0.71069     12.6594    9.6754   13.7923   90.000   99.2413   90.000
ZERR         4      0.0003    0.0002    0.0004    0.000    0.0023    0.000
LATT  1
SYMM -X,1/2+Y,1/2-Z
SFAC        C       H       N       O
UNIT        68      80       8      20
TEMP 25
SIZE 0.3 0.3 0.25
L.S.      15
EQIV $1 [-x+1, y+1/2, -z+1/2]
EQIV $2 [-x+1, y-1/2, -z+1/2]
ACTA
CONF
BOND $H
HTAB
HTAB N1 O1
HTAB N1 O2_$1
HTAB N2 O1_$2
HTAB N2 O2
MPLA 6 C8 C9 C10 C11 C12 C13 C14 C15 C16 O3 O4
MPLA 4 C8 C14 O1 O2
MPLA 6 C1 C2 C3 C4 C5 C6 C17 O5
MPLA 4 C1 C7 N1 N2
MPLA 4 C8 C14 O1 O2
FMAP      2
PLAN     30
OMIT -2 57
OMIT -2 2 2
WGHT    0.040500    0.878000
FVAR       5.47167
O5    4    0.107992   -0.115937   -0.240164    11.00000    0.03993    0.07291 =
         0.04263   -0.00007   -0.01364   -0.00570
N1    3    0.444456   -0.097057    0.155973    11.00000    0.04842    0.02440 =
         0.04278    0.00097   -0.01814    0.00289
H1A   2    0.497266   -0.110498    0.209875    11.00000    0.04928
H1B   2    0.429397   -0.011360    0.138461    11.00000    0.04535
N2    3    0.399645   -0.322939    0.156657    11.00000    0.04993    0.02594 =
         0.05726    0.00432   -0.01210    0.00012
H2A   2    0.441894   -0.328948    0.216102    11.00000    0.06333
H2B   2    0.376132   -0.395639    0.124980    11.00000    0.05863
C1    1    0.316565   -0.179484    0.020490    11.00000    0.02784    0.02755 =
         0.03390   -0.00540   -0.00019    0.00283
C2    1    0.337541   -0.075306   -0.042880    11.00000    0.02791    0.04316 =
         0.03910    0.00021   -0.00252   -0.00676
AFIX  43  0.9700
H2    2    0.400599   -0.018120   -0.025018    11.00000   -1.20000
AFIX   0
C3    1    0.270653   -0.050871   -0.131090    11.00000    0.03444    0.04960 =
         0.03628    0.00462   -0.00022   -0.00559
AFIX  43  0.9700
H3    2    0.287116    0.021574   -0.174934    11.00000   -1.20000
AFIX   0
C4    1    0.179909   -0.131626   -0.155592    11.00000    0.02803    0.04809 =
         0.03404   -0.00767   -0.00216    0.00264
C5    1    0.157482   -0.236111   -0.093284    11.00000    0.03096    0.04560 =
         0.04775   -0.00696   -0.00417   -0.01047
AFIX  43  0.9700
H5    2    0.093879   -0.292366   -0.110949    11.00000   -1.20000
AFIX   0  0.9700
C6    1    0.225444   -0.260499   -0.005992    11.00000    0.03708    0.03349 =
         0.04396   -0.00151    0.00051   -0.00625
AFIX  43  0.9700
H6    2    0.209623   -0.334355    0.037024    11.00000   -1.20000
AFIX   0
C7    1    0.389766   -0.200696    0.114348    11.00000    0.03073    0.02465 =
         0.03718   -0.00194   -0.00129    0.00486
C17   1    0.121112    0.000348   -0.300733    11.00000    0.05332    0.07911 =
         0.03969    0.00627   -0.00814    0.00385
AFIX 138
H17A  2    0.114605    0.086358   -0.263575    11.00000   -1.50000
H17B  2    0.065328   -0.001400   -0.359676    11.00000   -1.50000
H17C  2    0.192486   -0.003420   -0.320874    11.00000   -1.50000
AFIX   0
O1    4    0.617181   -0.112897    0.305393    11.00000    0.04099    0.03177 =
         0.04157    0.01142   -0.01037   -0.00127
O2    4    0.554143   -0.316289    0.343588    11.00000    0.03634    0.02667 =
         0.05682    0.00458   -0.01261   -0.00323
O3    4    0.638938   -0.066907    0.521489    11.00000    0.05251    0.05507 =
         0.04254   -0.01714   -0.00718    0.02015
O4    4    0.788167   -0.405671    0.344108    11.00000    0.04458    0.05080 =
         0.03539   -0.00487   -0.00336    0.02172
C8    1    0.717974   -0.235141    0.435466    11.00000    0.02735    0.02510 =
         0.02792    0.00478   -0.00270   -0.00035
C9    1    0.724225   -0.152827    0.518886    11.00000    0.03780    0.03306 =
         0.03560   -0.00270   -0.00434    0.00368
C10   1    0.813194   -0.159553    0.592748    11.00000    0.05466    0.05399 =
         0.04053   -0.01277   -0.01545    0.00646
AFIX  43  0.9700
H10   2    0.816486   -0.104198    0.651794    11.00000   -1.20000
AFIX   0
C11   1    0.896358   -0.246151    0.580455    11.00000    0.04176    0.05785 =
         0.04860   -0.00076   -0.02042    0.00455
AFIX  43  0.9700
H11   2    0.959324   -0.249073    0.630821    11.00000   -1.20000
AFIX   0
C12   1    0.892613   -0.328604    0.498753    11.00000    0.03018    0.04752 =
         0.04593    0.00599   -0.00521    0.00936
AFIX  43  0.9700
H12   2    0.952248   -0.388518    0.491394    11.00000   -1.20000
AFIX   0
C13   1    0.801891   -0.324805    0.426707    11.00000    0.03096    0.03259 =
         0.02948    0.00539   -0.00006    0.00353
C14   1    0.621803   -0.221985    0.354572    11.00000    0.02721    0.02373 =
         0.02813   -0.00146   -0.00181    0.00641
C15   1    0.626784   -0.005855    0.613271    11.00000    0.05316    0.06042 =
         0.04517   -0.01119    0.01326    0.00338
AFIX 138
H15A  2    0.629448   -0.078291    0.663447    11.00000   -1.50000
H15B  2    0.557662    0.042123    0.606550    11.00000   -1.50000
H15C  2    0.684883    0.060589    0.632937    11.00000   -1.50000
AFIX   0
C16   1    0.864845   -0.510833    0.337875    11.00000    0.04936    0.05009 =
         0.04446    0.00321    0.01035    0.02130
AFIX 138
H16A  2    0.933817   -0.468274    0.330152    11.00000   -1.50000
H16B  2    0.839889   -0.570449    0.280758    11.00000   -1.50000
H16C  2    0.874158   -0.566919    0.398380    11.00000   -1.50000
HKLF      4
REM    pOCH3benzamidinium/2,6-dimethoxybenzoate
REM R1 =  0.0598 for   3914 Fo > 4sig(Fo)  and  0.0655 for all   4217 data
REM    239 parameters refined using      0 restraints
END
WGHT      0.0402      0.8805
REM Highest difference peak  0.316,  deepest hole -0.180,  1-sigma level  0.038
Q1    1   0.6731 -0.2259  0.3951  11.00000  0.05    0.32
Q2    1   0.7379 -0.1680  0.4639  11.00000  0.05    0.25
Q3    1   0.8597 -0.3002  0.4503  11.00000  0.05    0.24
Q4    1   0.3413 -0.1835  0.0739  11.00000  0.05    0.23
Q5    1   0.7676 -0.2603  0.4215  11.00000  0.05    0.22
Q6    1   0.2746 -0.2253  0.0038  11.00000  0.05    0.21
Q7    1   0.1615 -0.1636 -0.1067  11.00000  0.05    0.21
Q8    1   0.1807 -0.2197 -0.0416  11.00000  0.05    0.21
Q9    1   0.7582 -0.1850  0.5665  11.00000  0.05    0.21
Q10   1   0.7072 -0.2244  0.4851  11.00000  0.05    0.21
Q11   1   0.6356 -0.1795  0.2813  11.00000  0.05    0.20
Q12   1   0.2115 -0.0741 -0.1303  11.00000  0.05    0.20
Q13   1   0.2040 -0.2695 -0.0590  11.00000  0.05    0.20
Q14   1   0.8368 -0.3393  0.4735  11.00000  0.05    0.19
Q15   1   0.7817 -0.1423  0.5407  11.00000  0.05    0.18
Q16   1   0.3197 -0.1143 -0.0042  11.00000  0.05    0.18
Q17   1   0.2395 -0.1238 -0.1567  11.00000  0.05    0.18
Q18   1   0.8667 -0.1643  0.5615  11.00000  0.05    0.18
Q19   1   0.8252 -0.3338  0.3600  11.00000  0.05    0.17
Q20   1   0.3147 -0.1017 -0.1024  11.00000  0.05    0.16
Q21   1   0.2854 -0.0453 -0.0735  11.00000  0.05    0.16
Q22   1   0.7654 -0.4031  0.3892  11.00000  0.05    0.15
Q23   1   0.8931 -0.2569  0.5238  11.00000  0.05    0.14
Q24   1   0.1966 -0.2255 -0.1377  11.00000  0.05    0.14
Q25   1   0.0367 -0.1389 -0.2410  11.00000  0.05    0.14
Q26   1   0.5956 -0.1529  0.3484  11.00000  0.05    0.14
Q27   1   0.8343 -0.2372  0.5938  11.00000  0.05    0.14
Q28   1   0.5691 -0.0845  0.2724  11.00000  0.05    0.13
Q29   1   0.6597 -0.0602  0.2882  11.00000  0.05    0.13
Q30   1   0.6946 -0.0793  0.5180  11.00000  0.05    0.13
;
data_global
_journal_date_recd_electronic     2011-12-16
_journal_date_accepted     2011-12-22
_journal_name_full     'Acta Crystallographica, Section E'
_journal_year     2012
_journal_volume     68
_journal_issue      2
_journal_page_first     o268
_journal_page_last     o269
_journal_paper_category     QO
_journal_paper_doi     10.1107/S160053681105519X
_journal_coeditor_code     RZ2691
_publ_contact_author_name     'Prof. Gustavo Portalone'
_publ_contact_author_address
;
Chemistry Department
University of Rome I "La Sapienza"
P.le A. Moro, 5
I-00185 Rome
Italy
;
_publ_contact_author_email     'g.portalone@caspur.it'
_publ_contact_author_fax     '39 6 4991 3819'
_publ_contact_author_phone     '39 6 4991 3106'
_publ_section_title
;
4-Methoxybenzamidinium 2,6-dimethoxybenzoate
;
loop_
    _publ_author_name
    _publ_author_address
    'Gustavo Portalone'
;
Chemistry Department
"Sapienza" University of Rome
P.le A. Moro, 5
I-00185 Rome
Italy
;
