# Supplementary material for: 4-Meth­oxy­benzamidinium 2,6-dimeth­oxy­benzoate
Source: Acta Crystallogr Sect E Struct Rep Online. 2012 Jan 7;68(Pt 2):o268–9. doi: 10.1107/S160053681105519X (PMC3274967; doi:10.1107/S160053681105519X)
Supplement: Supplementary file 2 [file e-68-0o268-Isup2.hkl]

#
# h,k,l, Fc-squared, Fo-squared, sigma(Fo-squared) and status flag
#
data_I
_shelx_title 'pOCH3benzamidinium/2,6-dimethoxybenzoate'
_shelx_refln_list_code          4
_shelx_F_calc_maximum      191.44
_exptl_crystal_F_000       704.00
_reflns_d_resolution_high  0.7448
 
loop_
 _symmetry_equiv_pos_as_xyz
 'x, y, z'
 '-x, y+1/2, -z+1/2'
 '-x, -y, -z'
 'x, -y-1/2, z-1/2'
 
_cell_length_a    12.6594
_cell_length_b     9.6754
_cell_length_c    13.7923
_cell_angle_alpha  90.000
_cell_angle_beta   99.241
_cell_angle_gamma  90.000
 
_shelx_F_squared_multiplier     1.000
 
loop_
 _refln_index_h
 _refln_index_k
 _refln_index_l
 _refln_F_squared_calc
 _refln_F_squared_meas
 _refln_F_squared_sigma
 _refln_observed_status
   3   0   0     1296.47     1293.63      3.66 o
   5   0   0     1352.56     1389.75      2.73 o
   6   0   0      760.88      749.16      2.27 o
   7   0   0       18.37       13.54      0.86 o
   8   0   0      375.21      322.19      1.53 o
   9   0   0       35.28       32.12      1.01 o
  10   0   0      436.33      428.78      2.02 o
  11   0   0      644.81      619.28      2.47 o
  12   0   0      728.94      720.28      2.81 o
  13   0   0       25.96       23.47      1.73 o
  14   0   0       77.80       66.40      1.98 o
  15   0   0        0.15        1.79      2.23 o
  16   0   0        1.40        3.96      2.35 o
   2   1   0       55.56       33.24      0.29 o
   3   1   0       15.22        9.96      0.31 o
   4   1   0       78.41       62.29      0.46 o
   5   1   0      496.50      552.69      1.12 o
   6   1   0       57.33       47.84      0.51 o
   7   1   0       76.32       95.69      0.78 o
   8   1   0      144.40      135.89      0.93 o
   9   1   0        0.10        1.70      0.88 o
  10   1   0      390.53      372.91      1.56 o
  11   1   0      389.08      382.79      1.52 o
  12   1   0      627.81      595.82      2.65 o
  13   1   0      328.57      309.66      1.98 o
  14   1   0        5.86        6.15      1.17 o
  15   1   0        0.39        3.44      1.62 o
  16   1   0        0.93        3.08      1.72 o
   0   2   0     1950.69     2206.99      5.39 o
   1   2   0        8.39        9.99      0.25 o
   2   2   0      165.40      197.51      0.88 o
   3   2   0      487.84      515.66      1.93 o
   4   2   0      330.16      355.04      1.20 o
   5   2   0      299.51      321.23      1.16 o
   6   2   0      335.65      315.67      1.15 o
   7   2   0       84.65       78.58      0.70 o
   8   2   0      307.85      284.77      1.10 o
   9   2   0       99.63      108.55      0.96 o
  10   2   0      410.44      399.75      1.46 o
  11   2   0       15.24       14.45      1.10 o
  12   2   0        2.03        6.21      1.38 o
  13   2   0      107.76      104.23      1.34 o
  14   2   0       58.34       57.83      1.29 o
  15   2   0       39.24       32.52      1.31 o
  16   2   0        7.92        8.77      1.31 o
   1   3   0       18.42       22.90      0.30 o
   2   3   0      227.06      271.03      0.96 o
   3   3   0      790.70      753.66      1.82 o
   4   3   0      793.93      884.18      1.81 o
   5   3   0      514.88      536.75      1.52 o
   6   3   0     4914.59     5246.20      9.25 o
   7   3   0       68.56       68.53      0.69 o
   8   3   0        2.88        3.64      0.74 o
   9   3   0       49.33       47.28      0.86 o
  10   3   0        2.31        2.11      0.94 o
  11   3   0       12.64       12.37      0.90 o
  12   3   0      615.42      586.86      4.36 o
  13   3   0       15.34       22.83      1.26 o
  14   3   0       48.04       41.45      1.33 o
  15   3   0       20.66       22.64      1.36 o
  16   3   0        0.04        4.36      1.51 o
   0   4   0      182.28      240.23      0.97 o
   1   4   0      443.06      507.67      1.35 o
   2   4   0       24.09       20.83      0.35 o
   3   4   0      166.80      190.82      1.02 o
   4   4   0       41.79       43.07      0.52 o
   5   4   0      546.72      652.90      2.16 o
   6   4   0       11.34       13.07      0.52 o
   7   4   0      147.95      140.65      1.17 o
   8   4   0      519.55      501.69      1.79 o
   9   4   0       45.47       43.17      0.77 o
  10   4   0      110.41       93.21      0.95 o
  11   4   0       94.21       81.47      1.10 o
  12   4   0        4.09        7.22      1.07 o
  13   4   0       94.64       82.74      1.37 o
  14   4   0       54.97       61.39      1.36 o
  15   4   0        9.17        9.73      1.44 o
   1   5   0      242.15      249.00      0.69 o
   2   5   0      431.02      467.13      1.61 o
   3   5   0      587.21      618.98      1.11 o
   4   5   0      606.71      662.78      1.69 o
   5   5   0      197.04      216.01      1.02 o
   6   5   0       73.77       63.16      0.75 o
   7   5   0      144.58      122.01      1.01 o
   8   5   0        7.97        9.92      0.69 o
   9   5   0        8.66        5.89      0.77 o
  10   5   0        1.47        2.68      0.93 o
  11   5   0       64.64       51.98      1.06 o
  12   5   0        8.94       10.86      1.04 o
  13   5   0       10.09       11.93      1.17 o
  14   5   0       12.13       21.15      1.29 o
  15   5   0        9.90       13.27      1.43 o
   0   6   0        0.19        1.27      0.43 o
   1   6   0        3.55        4.77      0.28 o
   2   6   0       93.47      102.22      0.55 o
   3   6   0      143.02      160.08      0.71 o
   4   6   0       65.47       75.30      0.67 o
   5   6   0        2.69        1.83      0.67 o
   6   6   0        0.00        0.32      0.85 o
   7   6   0      287.56      289.40      1.30 o
   8   6   0       75.14       61.05      0.99 o
   9   6   0        3.33        6.30      0.90 o
  10   6   0       94.30       82.43      1.11 o
  11   6   0        8.01        7.45      1.00 o
  12   6   0        2.17        3.01      1.12 o
  13   6   0       33.61       40.12      1.23 o
  14   6   0       63.20       72.75      1.43 o
   1   7   0       19.77       15.48      0.44 o
   2   7   0      746.09      732.89      2.23 o
   3   7   0        2.97        3.73      0.56 o
   4   7   0      406.46      407.68      1.29 o
   5   7   0      107.17       92.52      0.81 o
   6   7   0      184.06      162.48      1.10 o
   7   7   0      379.98      365.19      1.94 o
   8   7   0      389.28      365.30      2.05 o
   9   7   0        2.19        4.06      0.99 o
  10   7   0       37.47       31.45      1.10 o
  11   7   0      123.84      109.16      1.41 o
  12   7   0      239.94      238.77      2.17 o
  13   7   0       13.18       18.43      1.33 o
  14   7   0        5.99        8.08      1.39 o
   0   8   0        0.55        5.15      3.32 o
   1   8   0      568.78      547.37      1.31 o
   2   8   0       23.58       21.60      0.77 o
   3   8   0      245.35      243.90      1.01 o
   4   8   0       26.49       26.45      0.73 o
   5   8   0        8.83        8.08      0.75 o
   6   8   0        0.65        0.94      1.01 o
   7   8   0        6.41        5.15      0.89 o
   8   8   0      137.60      136.01      1.17 o
   9   8   0       54.28       56.70      1.07 o
  10   8   0        3.81        6.17      1.05 o
  11   8   0        3.27        5.48      1.11 o
  12   8   0       14.00       13.60      1.29 o
  13   8   0        0.00        2.09      1.80 o
   1   9   0        0.89        1.82      0.85 o
   2   9   0      346.06      337.88      1.25 o
   3   9   0       44.54       45.85      0.90 o
   4   9   0      280.96      256.56      1.49 o
   5   9   0        1.56        4.48      1.02 o
   6   9   0       44.30       33.15      1.07 o
   7   9   0       36.47       25.99      1.17 o
   8   9   0       59.28       46.85      1.17 o
   9   9   0       11.30       15.06      1.11 o
  10   9   0        4.66        7.44      1.32 o
  11   9   0       13.26       13.47      1.80 o
  12   9   0        0.72        3.53      2.01 o
   0  10   0       53.02       51.45      1.56 o
   1  10   0      174.80      180.77      1.19 o
   2  10   0      257.21      243.40      1.79 o
   3  10   0        0.00        2.27      1.13 o
   4  10   0      183.41      168.66      1.24 o
   5  10   0      100.30       98.66      1.11 o
   6  10   0       10.72       12.64      1.10 o
   7  10   0        9.61        8.06      1.32 o
   8  10   0        1.96        9.73      1.63 o
   9  10   0       25.04       26.06      1.79 o
  10  10   0        1.07        6.65      1.81 o
   1  11   0       16.39       25.18      1.06 o
   2  11   0       35.28       41.33      1.31 o
   3  11   0        1.17        4.55      1.44 o
   4  11   0        0.34        1.16      1.25 o
   5  11   0        5.36        4.96      1.42 o
   6  11   0       49.77       45.08      1.44 o
   7  11   0       11.64       12.30      1.68 o
   8  11   0        6.94        7.65      1.80 o
   0  12   0      163.58      174.13      3.06 o
   1  12   0        0.88        7.92      1.46 o
   2  12   0       18.66       16.89      1.39 o
   3  12   0       17.79       19.90      1.47 o
   4  12   0        3.63        4.29      1.55 o
   5  12   0        5.48        4.74      1.59 o
   6  12   0        0.58        3.03      1.79 o
 -16   1   1        4.25        5.49      1.36 o
 -15   1   1       74.91       72.99      1.41 o
 -14   1   1        0.36        5.62      1.19 o
 -13   1   1      225.43      227.08      1.58 o
 -12   1   1        0.82        8.21      1.23 o
 -11   1   1      219.85      210.96      1.52 o
 -10   1   1       84.31       83.85      0.98 o
  -9   1   1      417.22      407.44      1.71 o
  -8   1   1     1183.08     1227.38      2.04 o
  -7   1   1     2169.62     2141.43      4.65 o
  -6   1   1       76.99       88.96      0.63 o
  -5   1   1        0.02        1.01      0.45 o
  -4   1   1      294.62      316.07      0.90 o
  -3   1   1     2948.11     2948.19      5.43 o
  -2   1   1      514.64      494.46      1.19 o
  -1   1   1      343.72      387.35      1.08 o
   1   1   1     1213.77     1285.15      8.10 o
   2   1   1       75.55       69.06      0.36 o
   3   1   1      798.13      781.30      1.25 o
   4   1   1     4773.96     4875.82      8.53 o
   5   1   1     1556.18     1658.16      2.08 o
   6   1   1       54.96       53.37      0.56 o
   7   1   1      257.32      234.59      0.98 o
   8   1   1      136.66      135.72      0.87 o
   9   1   1      436.45      418.11      1.44 o
  10   1   1       60.48       63.35      1.03 o
  11   1   1        0.18        4.21      1.10 o
  12   1   1       69.61       72.65      1.16 o
  13   1   1       55.42       58.01      1.19 o
  14   1   1       64.58       60.43      1.31 o
  15   1   1        3.13        5.03      1.40 o
  16   1   1       17.37       26.73      1.44 o
 -16   2   1        0.00        3.12      1.68 o
 -15   2   1        0.05        3.52      1.43 o
 -14   2   1        1.81        6.14      1.27 o
 -13   2   1      104.69      104.14      1.62 o
 -12   2   1       21.43       21.26      1.67 o
 -11   2   1        0.28        3.66      1.13 o
 -10   2   1       64.46       62.06      0.95 o
  -9   2   1      612.15      594.40      1.70 o
  -8   2   1        1.14        1.76      0.65 o
  -7   2   1       11.62       18.41      0.90 o
  -6   2   1       14.69       15.13      0.55 o
  -5   2   1      824.78      865.12      2.58 o
  -4   2   1     1439.85     1560.01      2.66 o
  -3   2   1     2919.81     3176.34      7.31 o
  -2   2   1    11652.90    11336.69     29.56 o
  -1   2   1    11967.26    11742.56     29.32 o
   0   2   1     4640.67     4786.15      9.28 o
   1   2   1      268.88      284.99      0.91 o
   2   2   1      569.63      659.53      1.60 o
   3   2   1     1747.50     1839.53      4.98 o
   4   2   1      391.28      406.85      1.28 o
   5   2   1     1411.75     1473.44      2.61 o
   6   2   1        0.53        1.88      0.46 o
   7   2   1      196.38      199.46      0.86 o
   8   2   1      947.66      925.44      2.34 o
   9   2   1       27.23       24.16      0.77 o
  10   2   1      722.04      708.18      2.37 o
  11   2   1      197.08      183.69      1.88 o
  12   2   1        1.17        4.08      1.32 o
  13   2   1      238.02      216.82      1.98 o
  14   2   1        4.13        6.43      1.15 o
  15   2   1        9.54        9.52      1.21 o
  16   2   1       25.65       30.38      1.48 o
 -16   3   1       93.88       94.51      1.61 o
 -15   3   1       17.95       25.23      1.42 o
 -14   3   1       96.56      102.04      1.49 o
 -13   3   1        4.00        8.66      1.22 o
 -12   3   1       20.26       27.95      1.55 o
 -11   3   1       13.73        7.93      1.01 o
 -10   3   1       79.91       70.00      0.91 o
  -9   3   1      164.26      154.10      1.03 o
  -8   3   1      538.07      557.27      1.51 o
  -7   3   1      100.05       98.14      0.76 o
  -6   3   1        3.09        2.38      0.57 o
  -5   3   1     1092.62     1135.07      2.53 o
  -4   3   1     1302.52     1487.14      4.08 o
  -3   3   1     1543.00     1592.27      2.96 o
  -2   3   1     1147.05     1083.69      2.22 o
  -1   3   1       98.82      118.09      0.59 o
   0   3   1      775.87      850.67      1.77 o
   1   3   1       17.42       16.26      0.30 o
   2   3   1       52.84       60.10      0.36 o
   3   3   1      449.37      458.40      1.35 o
   4   3   1      208.90      227.18      0.75 o
   5   3   1     1129.72     1169.74      2.89 o
   6   3   1     1029.48     1131.42      3.51 o
   7   3   1     1238.45     1202.02      2.71 o
   8   3   1        5.40        9.81      0.67 o
   9   3   1      805.14      779.65      2.71 o
  10   3   1        7.79       10.26      0.87 o
  11   3   1       17.65       16.55      1.00 o
  12   3   1      105.26      106.87      1.57 o
  13   3   1       31.46       33.34      1.19 o
  14   3   1       16.57       17.75      1.33 o
  15   3   1        9.49        9.59      1.33 o
  16   3   1        1.37        3.71      1.50 o
 -16   4   1        8.44       15.15      1.40 o
 -15   4   1        1.18        4.81      1.44 o
 -14   4   1       15.74       17.22      1.28 o
 -13   4   1        4.73        9.10      1.20 o
 -12   4   1      156.03      137.71      1.37 o
 -11   4   1       61.14       53.47      0.95 o
 -10   4   1      106.22      114.63      1.07 o
  -9   4   1       14.65       12.73      0.75 o
  -8   4   1        0.98        1.17      0.78 o
  -7   4   1      537.91      550.57      1.99 o
  -6   4   1        1.43        0.55      0.67 o
  -5   4   1      172.24      192.21      1.20 o
  -4   4   1       63.13       84.72      0.61 o
  -3   4   1     4346.87     4586.21      9.24 o
  -2   4   1     1920.80     1949.28      4.29 o
  -1   4   1     1417.13     1421.17      2.45 o
   0   4   1      386.74      422.95      0.88 o
   1   4   1       18.91       22.95      0.33 o
   2   4   1      270.08      302.79      1.07 o
   3   4   1        8.48        6.13      0.34 o
   4   4   1      259.37      284.27      0.84 o
   5   4   1      112.00      131.33      0.72 o
   6   4   1        1.99        1.75      0.51 o
   7   4   1      219.15      243.02      0.98 o
   8   4   1     1300.98     1334.17      2.71 o
   9   4   1      176.37      158.95      1.07 o
  10   4   1        2.55        1.94      0.89 o
  11   4   1       15.65       14.15      1.01 o
  12   4   1      200.14      204.37      1.43 o
  13   4   1        1.26        5.40      1.14 o
  14   4   1       23.27       23.58      1.28 o
  15   4   1        0.42        4.47      1.43 o
 -15   5   1       30.58       30.47      1.51 o
 -14   5   1       16.61       21.36      1.34 o
 -13   5   1       60.38       51.08      1.22 o
 -12   5   1        3.27        4.88      1.14 o
 -11   5   1        0.15        2.01      1.45 o
 -10   5   1        7.06        7.45      0.89 o
  -9   5   1        0.12        1.63      0.78 o
  -8   5   1        1.04        4.25      0.72 o
  -7   5   1        1.57        1.52      0.79 o
  -6   5   1        1.91        1.01      0.76 o
  -5   5   1      286.96      270.66      1.15 o
  -4   5   1       88.40      104.30      0.60 o
  -3   5   1      550.87      533.01      1.65 o
  -2   5   1       25.85       34.53      0.52 o
  -1   5   1       33.25       45.09      0.33 o
   0   5   1        0.05        0.59      0.28 o
   1   5   1      104.39      110.19      0.57 o
   2   5   1      136.04      131.56      0.61 o
   3   5   1      457.74      456.45      1.11 o
   4   5   1      421.05      479.89      1.29 o
   5   5   1       54.15       64.81      0.68 o
   6   5   1       23.75       25.66      0.64 o
   7   5   1      156.14      146.62      1.11 o
   8   5   1        4.66        4.63      0.76 o
   9   5   1        8.31       10.82      0.82 o
  10   5   1       62.39       54.83      0.95 o
  11   5   1       33.76       27.00      1.00 o
  12   5   1       13.48       11.27      1.03 o
  13   5   1        0.77        2.24      1.22 o
  14   5   1       34.56       43.61      1.31 o
  15   5   1       33.39       40.85      1.47 o
 -15   6   1        9.30       22.08      1.48 o
 -14   6   1        3.70        7.09      1.33 o
 -13   6   1        0.17        3.95      1.21 o
 -12   6   1       10.06        7.57      1.11 o
 -11   6   1        3.44        4.79      1.02 o
 -10   6   1      121.92      112.30      1.20 o
  -9   6   1       48.58       48.26      1.02 o
  -8   6   1       11.27        7.50      0.77 o
  -7   6   1        2.18        2.58      0.88 o
  -6   6   1       19.13       17.86      0.71 o
  -5   6   1      185.45      185.23      0.81 o
  -4   6   1      667.83      699.81      2.18 o
  -3   6   1       76.25       63.54      0.55 o
  -2   6   1        3.54        3.41      0.39 o
  -1   6   1      169.49      163.70      0.57 o
   0   6   1        2.12        1.82      0.41 o
   1   6   1     1152.48     1229.49      2.35 o
   2   6   1      672.54      741.54      1.75 o
   3   6   1       79.03       78.50      0.56 o
   4   6   1       75.04       82.18      0.60 o
   5   6   1      329.86      343.41      1.21 o
   6   6   1      116.70      123.45      0.95 o
   7   6   1       79.56       78.36      0.97 o
   8   6   1       36.25       38.05      0.85 o
   9   6   1       17.49       19.30      0.89 o
  10   6   1       44.07       31.99      0.92 o
  11   6   1        3.95        4.34      1.02 o
  12   6   1       33.63       28.62      1.12 o
  13   6   1       14.37       16.90      1.16 o
  14   6   1       10.02       16.58      1.26 o
 -14   7   1        0.10        4.77      1.44 o
 -13   7   1        9.30        9.34      1.30 o
 -12   7   1       10.27       11.36      1.23 o
 -11   7   1        0.47        2.87      1.10 o
 -10   7   1        4.20        6.26      1.03 o
  -9   7   1       33.04       28.72      0.99 o
  -8   7   1      104.56       92.86      1.02 o
  -7   7   1       29.85       26.59      0.86 o
  -6   7   1        0.19        3.36      0.93 o
  -5   7   1       32.22       37.33      0.87 o
  -4   7   1       14.12       15.49      0.64 o
  -3   7   1       39.34       36.47      0.64 o
  -2   7   1        0.84        1.85      0.44 o
  -1   7   1       10.37       12.63      0.49 o
   0   7   1       48.49       51.31      0.50 o
   1   7   1       48.03       39.60      0.51 o
   2   7   1       43.57       47.27      0.54 o
   3   7   1       41.19       47.94      0.62 o
   4   7   1      182.10      190.93      0.91 o
   5   7   1       35.17       33.59      0.76 o
   6   7   1        0.09        3.12      0.79 o
   7   7   1       21.08       24.96      0.83 o
   8   7   1        2.30        5.37      0.89 o
   9   7   1        7.69       11.97      1.00 o
  10   7   1       36.93       42.00      1.25 o
  11   7   1        5.99        8.77      1.10 o
  12   7   1       12.60       17.13      1.25 o
  13   7   1        5.38       10.91      1.53 o
 -13   8   1        8.31        6.04      1.34 o
 -12   8   1       27.54       29.32      1.34 o
 -11   8   1        9.46       11.56      1.12 o
 -10   8   1       23.48       27.08      1.06 o
  -9   8   1      109.56      100.26      1.21 o
  -8   8   1        1.49        2.02      0.98 o
  -7   8   1       66.93       53.32      1.01 o
  -6   8   1       62.02       53.66      0.92 o
  -5   8   1      247.74      248.40      1.31 o
  -4   8   1       10.29       17.28      0.85 o
  -3   8   1      208.75      204.51      0.98 o
  -2   8   1      279.73      258.88      1.12 o
  -1   8   1      438.10      420.68      1.26 o
   0   8   1      298.79      296.09      1.33 o
   1   8   1      284.14      267.59      1.17 o
   2   8   1       23.50       22.21      0.67 o
   3   8   1      800.83      761.10      2.95 o
   4   8   1       67.18       63.00      0.88 o
   5   8   1       13.43       11.77      0.77 o
   6   8   1       37.90       31.07      0.83 o
   7   8   1       10.63        9.90      0.86 o
   8   8   1        2.94        4.16      0.97 o
   9   8   1       36.84       47.24      1.06 o
  10   8   1        0.96        4.78      1.18 o
  11   8   1      123.90      136.52      1.77 o
  12   8   1        7.28        7.63      1.67 o
  13   8   1        0.54        3.37      1.92 o
 -12   9   1        1.38        3.89      1.56 o
 -11   9   1        8.53       14.57      1.32 o
 -10   9   1        0.09        3.62      1.22 o
  -9   9   1       21.24       22.51      1.11 o
  -8   9   1        0.47        1.90      1.18 o
  -7   9   1       13.97       14.11      1.15 o
  -6   9   1        0.85        1.82      1.39 o
  -5   9   1      138.77      142.06      1.22 o
  -4   9   1        1.58        4.44      0.88 o
  -3   9   1      112.08      117.64      1.00 o
  -2   9   1       14.47       14.51      0.83 o
  -1   9   1       27.24       27.17      0.82 o
   0   9   1       69.72       69.12      0.88 o
   1   9   1       56.24       55.92      0.83 o
   2   9   1       43.00       42.59      0.84 o
   3   9   1        7.00        7.92      0.78 o
   4   9   1        0.97        3.50      0.91 o
   5   9   1        0.03        2.22      1.05 o
   6   9   1       35.18       33.08      1.03 o
   7   9   1        3.33        4.01      1.10 o
   8   9   1        5.30        5.82      1.52 o
   9   9   1        8.73       16.46      1.54 o
  10   9   1       78.09       84.31      2.08 o
  11   9   1        9.64       13.47      1.71 o
 -10  10   1       44.61       56.64      1.88 o
  -9  10   1        2.93        6.09      1.41 o
  -8  10   1        7.48        9.29      1.20 o
  -7  10   1       29.53       30.02      1.27 o
  -6  10   1       21.06       24.28      1.12 o
  -5  10   1       45.38       44.91      1.03 o
  -4  10   1       34.85       30.48      0.97 o
  -3  10   1        3.23        4.98      1.03 o
  -2  10   1       23.34       18.61      0.91 o
  -1  10   1      310.97      308.07      1.95 o
   0  10   1      207.17      209.57      1.82 o
   1  10   1       51.62       51.38      1.46 o
   2  10   1       33.17       33.26      1.40 o
   3  10   1      145.06      133.88      1.35 o
   4  10   1      206.62      193.80      2.09 o
   5  10   1      124.91      128.34      2.22 o
   6  10   1       26.08       26.35      1.48 o
   7  10   1       56.54       59.74      1.66 o
   8  10   1       88.17       90.02      2.00 o
   9  10   1       13.81       14.82      1.82 o
  10  10   1       26.31       32.92      1.91 o
  -9  11   1       66.89       78.71      2.63 o
  -8  11   1       27.41       36.84      1.75 o
  -7  11   1        8.15        7.95      1.60 o
  -6  11   1       14.80       15.78      1.27 o
  -5  11   1        0.25        1.79      1.29 o
  -4  11   1       17.23       13.54      1.02 o
  -3  11   1       10.09        7.74      0.97 o
  -2  11   1       48.97       51.77      1.04 o
  -1  11   1       37.54       43.63      1.30 o
   0  11   1      245.16      255.13      1.71 o
   1  11   1      212.77      219.98      1.79 o
   2  11   1        8.04       10.50      1.48 o
   3  11   1        0.14        2.22      1.71 o
   4  11   1      120.94      110.05      1.82 o
   5  11   1       48.12       44.58      1.47 o
   6  11   1        0.28        3.47      1.71 o
   7  11   1       21.16       28.61      1.79 o
   8  11   1        8.82       10.98      1.83 o
  -6  12   1        1.49        4.49      1.73 o
  -5  12   1        2.50        1.98      1.62 o
  -4  12   1        1.08        3.03      1.59 o
  -3  12   1        2.78        5.55      1.63 o
  -2  12   1        0.29        5.17      1.48 o
  -1  12   1       66.25       70.13      1.65 o
   0  12   1        0.14       11.47      1.54 o
   1  12   1       31.09       36.43      1.53 o
   2  12   1        0.56        3.85      1.51 o
   3  12   1        0.88        2.57      1.66 o
   4  12   1        2.16        5.94      1.61 o
   5  12   1        1.54        4.09      1.68 o
   6  12   1       11.21       15.65      1.67 o
 -16   0   2       13.47       20.00      2.16 o
 -15   0   2       34.09       38.32      1.86 o
 -14   0   2       66.56       67.06      2.04 o
 -13   0   2      492.69      466.51      3.61 o
 -12   0   2       66.68       71.35      1.59 o
 -11   0   2      550.11      534.09      3.25 o
 -10   0   2      172.21      166.20      1.51 o
  -9   0   2       11.92        8.95      0.94 o
  -8   0   2      155.42      147.43      1.18 o
  -7   0   2     1515.42     1429.33      2.76 o
  -6   0   2     1098.93     1101.23      2.35 o
  -5   0   2      414.12      373.34      1.54 o
  -4   0   2     1203.52     1156.42      1.95 o
  -1   0   2      884.11      908.40      2.71 o
   0   0   2     2148.02     2223.72      6.27 o
   1   0   2     1244.44     1290.40      1.32 o
   2   0   2      179.06      178.76      0.55 o
   3   0   2       96.41      114.99      1.07 o
   5   0   2     3278.03     3367.93     10.35 o
   6   0   2      268.73      269.23      1.35 o
   7   0   2        1.46        3.47      0.73 o
   8   0   2       79.54       75.27      1.14 o
   9   0   2       23.38       18.74      1.25 o
  10   0   2      250.90      237.34      2.15 o
  11   0   2      329.71      309.88      2.22 o
  12   0   2      437.07      419.21      3.17 o
  13   0   2      180.91      177.05      1.95 o
  14   0   2        0.42        1.23      1.77 o
  15   0   2       45.35       48.11      1.87 o
  16   0   2      378.15      397.25      6.66 o
 -16   1   2       22.70       24.52      1.43 o
 -15   1   2        9.49       12.75      1.39 o
 -14   1   2      267.75      249.55      1.71 o
 -13   1   2        0.25        5.78      1.17 o
 -12   1   2      908.99      849.62      3.87 o
 -11   1   2        0.75        3.27      1.10 o
 -10   1   2       12.18       10.60      0.74 o
  -9   1   2       21.00       17.62      0.71 o
  -8   1   2      239.88      281.49      1.01 o
  -7   1   2      389.89      427.89      1.42 o
  -6   1   2     2226.06     2333.20      5.73 o
  -5   1   2       13.52       14.00      0.52 o
  -4   1   2       11.79       11.56      0.39 o
  -3   1   2     2277.63     2260.85      4.05 o
  -2   1   2     9893.98     9662.97     22.51 o
  -1   1   2      231.59      262.37      0.96 o
   0   1   2     1592.98     1794.50      5.01 o
   1   1   2      576.20      516.12      1.85 o
   2   1   2      101.32      134.66      0.53 o
   3   1   2        0.53        4.63      0.65 o
   4   1   2     1427.57     1516.36      3.63 o
   5   1   2      163.29      171.48      0.66 o
   6   1   2      169.66      176.15      0.82 o
   7   1   2      414.94      461.35      1.21 o
   8   1   2       18.16       21.81      0.64 o
   9   1   2       92.39       79.69      0.89 o
  10   1   2      503.17      482.29      2.21 o
  11   1   2      527.21      508.35      2.11 o
  12   1   2      285.03      277.63      2.34 o
  13   1   2        4.36        6.74      1.04 o
  14   1   2        3.82        3.90      1.16 o
  15   1   2        0.47        5.05      1.24 o
  16   1   2       22.07       29.97      1.50 o
 -16   2   2       15.45       11.81      1.49 o
 -15   2   2       37.83       39.95      1.46 o
 -14   2   2        0.01        4.47      1.29 o
 -13   2   2       13.17       15.74      1.19 o
 -12   2   2        4.95        7.77      1.26 o
 -11   2   2       13.88       14.70      0.95 o
 -10   2   2       32.81       27.87      0.83 o
  -9   2   2       40.10       46.78      0.79 o
  -8   2   2      153.99      158.52      0.88 o
  -7   2   2        4.94        6.73      0.53 o
  -6   2   2      112.21      100.34      0.62 o
  -5   2   2      231.30      260.97      0.94 o
  -4   2   2      437.63      422.78      1.18 o
  -3   2   2     2399.79     2345.63      3.78 o
  -1   2   2     7827.44     7750.44     23.01 o
   0   2   2     6466.40     6505.57     20.57 o
   1   2   2     1562.33     1565.58      2.66 o
   2   2   2     8492.96     8133.41     28.24 o
   3   2   2     1778.50     1694.96      3.01 o
   4   2   2        1.46        2.00      0.36 o
   5   2   2     1483.16     1551.88      3.75 o
   6   2   2     1293.24     1235.82      2.66 o
   7   2   2      525.84      566.35      1.40 o
   8   2   2       60.40       60.50      0.69 o
   9   2   2       43.95       49.79      0.82 o
  10   2   2     1149.78     1094.02      2.33 o
  11   2   2      156.27      150.06      1.40 o
  12   2   2       83.09       83.03      1.21 o
  13   2   2       14.04       10.61      1.11 o
  14   2   2        0.47        1.69      1.46 o
  15   2   2        4.35        7.23      1.28 o
  16   2   2       80.68       85.67      1.57 o
 -16   3   2        6.79        8.68      1.40 o
 -15   3   2       59.73       58.06      1.46 o
 -14   3   2      164.61      155.62      1.66 o
 -13   3   2       19.03       21.53      1.28 o
 -12   3   2        5.00        6.68      1.11 o
 -11   3   2        6.66        8.16      0.96 o
 -10   3   2      238.84      249.91      1.28 o
  -9   3   2        7.42        9.22      0.65 o
  -8   3   2      115.98      116.75      0.79 o
  -7   3   2      493.91      477.20      2.18 o
  -6   3   2       65.02       91.42      0.71 o
  -5   3   2       33.40       43.03      0.56 o
  -4   3   2      259.40      282.79      0.79 o
  -3   3   2       13.84       18.98      0.37 o
  -2   3   2     1567.59     1628.97      3.43 o
  -1   3   2       59.10       62.34      0.57 o
   0   3   2       51.17       52.75      0.31 o
   1   3   2     1593.43     1577.42      3.05 o
   2   3   2       80.16       76.32      0.40 o
   3   3   2      443.85      500.66      0.80 o
   4   3   2      107.35      138.29      0.60 o
   5   3   2       28.45       28.98      0.39 o
   6   3   2      188.61      154.18      0.73 o
   7   3   2      481.40      463.52      1.15 o
   8   3   2        0.05        2.75      0.67 o
   9   3   2      152.78      153.03      1.00 o
  10   3   2      401.54      372.21      1.54 o
  11   3   2       83.72       83.09      1.31 o
  12   3   2       10.35       15.42      1.01 o
  13   3   2       79.21       77.12      1.29 o
  14   3   2        0.10        3.41      1.58 o
  15   3   2       10.25        9.62      1.43 o
 -16   4   2       20.94       35.79      1.42 o
 -15   4   2       67.02       73.72      1.46 o
 -14   4   2       36.20       37.68      1.33 o
 -13   4   2       35.01       40.59      1.21 o
 -12   4   2        0.60        1.99      1.27 o
 -11   4   2       16.32       15.60      0.88 o
 -10   4   2        7.15        8.23      0.82 o
  -9   4   2        9.51        9.29      0.77 o
  -8   4   2      161.93      145.14      0.97 o
  -7   4   2       24.50       25.08      0.69 o
  -6   4   2      533.73      539.49      1.43 o
  -5   4   2        0.18        2.42      0.60 o
  -4   4   2       49.25       78.34      0.55 o
  -3   4   2      654.60      669.66      1.24 o
  -2   4   2      396.72      366.59      1.25 o
  -1   4   2      162.57      159.10      0.56 o
   0   4   2     1289.03     1404.89      2.88 o
   1   4   2        2.62        4.42      0.32 o
   2   4   2      375.32      390.70      1.13 o
   3   4   2       19.30       20.79      0.40 o
   4   4   2      405.92      432.25      1.32 o
   5   4   2      578.98      625.16      1.78 o
   6   4   2       12.20       16.46      0.58 o
   7   4   2      119.60      106.45      0.82 o
   8   4   2       58.49       56.34      0.71 o
   9   4   2        2.97        2.30      0.87 o
  10   4   2      135.76      116.12      1.12 o
  11   4   2        0.22        1.81      1.10 o
  12   4   2        9.52        8.21      1.05 o
  13   4   2       18.61       18.80      1.17 o
  14   4   2       20.66       23.22      1.24 o
  15   4   2       13.11       10.91      1.43 o
 -15   5   2        7.59       15.02      1.39 o
 -14   5   2        0.97        4.87      1.27 o
 -13   5   2       26.53       24.47      1.20 o
 -12   5   2       12.88        9.58      1.02 o
 -11   5   2        0.00        0.51      1.51 o
 -10   5   2       18.07       21.68      0.89 o
  -9   5   2      311.97      281.15      1.41 o
  -8   5   2        8.84        7.27      0.75 o
  -7   5   2        6.54        4.20      0.64 o
  -6   5   2        7.65        6.73      0.62 o
  -5   5   2       28.72       35.90      0.59 o
  -4   5   2        2.57        3.52      0.45 o
  -3   5   2       43.62       40.27      0.46 o
  -2   5   2       25.89       28.15      0.38 o
  -1   5   2       56.70       47.01      0.41 o
   0   5   2      216.25      230.35      0.93 o
   1   5   2      669.83      710.76      1.17 o
   2   5   2     2710.23     2917.61      5.54 o
   3   5   2      617.39      660.81      2.16 o
   4   5   2      494.62      597.69      1.48 o
   5   5   2       55.04       70.82      0.60 o
   6   5   2       19.60       19.05      0.62 o
   7   5   2      181.41      162.88      0.98 o
   8   5   2       61.14       43.15      0.83 o
   9   5   2      130.54      106.63      0.96 o
  10   5   2       21.87       16.29      0.87 o
  11   5   2       31.31       33.28      1.02 o
  12   5   2        1.69        2.15      1.16 o
  13   5   2        2.26        3.37      1.13 o
  14   5   2       39.75       51.43      1.33 o
  15   5   2        9.08       11.70      1.33 o
 -15   6   2        0.41        5.39      1.48 o
 -14   6   2       89.36       91.52      1.51 o
 -13   6   2       16.15       14.25      1.25 o
 -12   6   2        9.44        8.19      1.08 o
 -11   6   2        5.39        5.09      0.96 o
 -10   6   2      462.66      399.71      2.82 o
  -9   6   2        2.70        5.89      0.79 o
  -8   6   2       37.89       23.40      0.81 o
  -7   6   2        0.00        1.10      1.01 o
  -6   6   2      254.88      243.17      1.31 o
  -5   6   2      120.07      107.12      0.78 o
  -4   6   2       64.53       74.23      0.65 o
  -3   6   2      333.68      321.02      0.94 o
  -2   6   2       41.67       38.58      0.45 o
  -1   6   2       99.41      107.25      0.56 o
   0   6   2        3.39        4.51      0.38 o
   1   6   2        0.36        1.09      0.45 o
   2   6   2      182.29      195.02      0.85 o
   3   6   2      582.53      619.71      1.45 o
   4   6   2       30.23       34.12      0.55 o
   5   6   2       27.31       27.23      0.50 o
   6   6   2      128.71      125.44      0.88 o
   7   6   2        4.23        6.29      0.78 o
   8   6   2       63.49       52.14      0.89 o
   9   6   2        3.58        2.31      0.87 o
  10   6   2        5.15        4.64      0.95 o
  11   6   2       47.06       44.89      1.09 o
  12   6   2        0.48        2.83      1.10 o
  13   6   2       43.93       51.96      1.28 o
  14   6   2        4.30       10.16      1.62 o
 -14   7   2       10.22        9.22      1.45 o
 -13   7   2       20.01       18.45      1.35 o
 -12   7   2        1.99        3.99      1.21 o
 -11   7   2       18.12       23.64      1.10 o
 -10   7   2       61.19       53.54      1.12 o
  -9   7   2      219.26      192.77      1.63 o
  -8   7   2       65.34       73.95      1.01 o
  -7   7   2      181.19      182.01      1.45 o
  -6   7   2      793.42      737.85      2.71 o
  -5   7   2      123.98      129.02      1.20 o
  -4   7   2      912.01      880.97      3.36 o
  -3   7   2       15.27       18.31      0.54 o
  -2   7   2      276.97      262.96      1.02 o
  -1   7   2      129.10      123.02      0.69 o
   0   7   2      219.55      233.45      0.75 o
   1   7   2       88.28       99.91      0.57 o
   2   7   2      387.64      386.84      1.24 o
   3   7   2      196.03      205.60      0.94 o
   4   7   2       31.64       29.68      0.66 o
   5   7   2      583.40      545.01      2.61 o
   6   7   2      201.94      187.19      1.31 o
   7   7   2        4.89        6.71      0.82 o
   8   7   2      109.83      106.33      1.12 o
   9   7   2      535.15      480.40      2.22 o
  10   7   2      197.34      176.01      1.53 o
  11   7   2      120.67      137.94      1.61 o
  12   7   2        4.73        7.81      1.74 o
  13   7   2       59.42       72.53      2.08 o
 -13   8   2        1.65        2.83      1.48 o
 -12   8   2        5.02        4.38      1.27 o
 -11   8   2        0.05        1.47      1.11 o
 -10   8   2       12.42        7.62      1.01 o
  -9   8   2        1.13        3.08      0.94 o
  -8   8   2        0.03        1.78      1.00 o
  -7   8   2        9.09        7.55      0.90 o
  -6   8   2      290.84      283.55      1.64 o
  -5   8   2        9.70       16.74      1.09 o
  -4   8   2     1352.13     1309.08      4.56 o
  -3   8   2      357.10      350.36      1.49 o
  -2   8   2       11.20        9.30      0.72 o
  -1   8   2       47.90       43.56      0.73 o
   0   8   2      250.72      248.03      0.86 o
   1   8   2       31.13       29.63      0.63 o
   2   8   2        0.08        1.88      0.63 o
   3   8   2       22.73       22.85      0.68 o
   4   8   2        8.16        6.93      0.68 o
   5   8   2       37.74       42.22      0.83 o
   6   8   2       16.61       17.49      0.80 o
   7   8   2      111.81      103.26      1.03 o
   8   8   2       10.22       16.38      1.21 o
   9   8   2      111.68      108.49      1.63 o
  10   8   2       29.69       30.59      1.61 o
  11   8   2        0.40        7.80      1.69 o
  12   8   2        0.57        4.31      1.88 o
 -12   9   2        0.01        3.12      1.47 o
 -11   9   2        3.08        7.11      1.25 o
 -10   9   2        7.05        7.77      1.18 o
  -9   9   2      104.17       94.79      1.48 o
  -8   9   2        0.24        2.19      1.45 o
  -7   9   2        0.51        3.14      1.14 o
  -6   9   2       67.27       62.86      1.14 o
  -5   9   2       31.29       30.76      1.07 o
  -4   9   2      160.63      154.60      1.19 o
  -3   9   2       71.90       66.52      0.94 o
  -2   9   2        2.91        1.80      0.90 o
  -1   9   2      142.83      142.49      0.96 o
   0   9   2       11.03       12.72      0.86 o
   1   9   2        0.01        2.10      0.88 o
   2   9   2        1.74        3.04      0.75 o
   3   9   2        1.29        2.41      0.82 o
   4   9   2       15.87       16.11      0.83 o
   5   9   2       12.28        7.55      1.20 o
   6   9   2      123.69      100.39      1.43 o
   7   9   2       86.53       86.07      1.50 o
   8   9   2       12.61       15.38      1.41 o
   9   9   2      167.33      163.21      2.00 o
  10   9   2       13.90       20.52      1.66 o
  11   9   2        0.17        6.66      1.91 o
 -10  10   2        1.82        7.41      1.31 o
  -9  10   2        6.08        6.58      1.21 o
  -8  10   2        5.08        5.51      1.28 o
  -7  10   2        2.91        2.93      1.20 o
  -6  10   2       10.34       11.17      1.08 o
  -5  10   2        5.51        5.94      1.05 o
  -4  10   2      117.24      105.29      1.15 o
  -3  10   2      130.46      121.60      1.28 o
  -2  10   2       11.68       13.30      1.12 o
  -1  10   2      275.68      283.80      1.31 o
   0  10   2      340.80      344.85      2.21 o
   1  10   2      234.95      223.68      1.97 o
   2  10   2       53.57       43.34      1.86 o
   3  10   2       34.55       37.18      1.31 o
   4  10   2      146.60      139.89      1.75 o
   5  10   2        0.28        1.84      1.59 o
   6  10   2       25.11       27.69      1.51 o
   7  10   2        1.18        4.13      1.67 o
   8  10   2       11.04       11.86      1.76 o
   9  10   2        3.59       11.22      1.89 o
  10  10   2        1.13        8.99      2.02 o
  -9  11   2        2.55        5.14      1.73 o
  -8  11   2       17.55       20.97      1.41 o
  -7  11   2       79.06       73.31      1.40 o
  -6  11   2        2.03        2.89      1.14 o
  -5  11   2        0.11        2.38      1.21 o
  -4  11   2        0.09        1.93      1.18 o
  -3  11   2        2.79        5.36      1.08 o
  -2  11   2       11.79       13.63      1.15 o
  -1  11   2       33.91       41.61      1.45 o
   0  11   2        1.70       12.83      1.43 o
   1  11   2        9.19       17.97      1.44 o
   2  11   2       40.10       41.21      1.38 o
   3  11   2        5.40        6.04      1.58 o
   4  11   2       11.48       12.07      1.47 o
   5  11   2        2.86        4.71      1.57 o
   6  11   2        0.59        5.41      1.54 o
   7  11   2        1.04        6.40      1.66 o
   8  11   2       11.90       12.85      1.83 o
  -6  12   2       15.79       16.38      2.31 o
  -5  12   2       33.03       31.54      1.69 o
  -4  12   2       26.27       27.40      1.44 o
  -3  12   2        2.97        5.00      1.44 o
  -2  12   2        5.78        9.03      1.49 o
  -1  12   2        5.16       17.06      1.66 o
   0  12   2       94.55       87.17      1.75 o
   1  12   2        0.44        5.15      1.55 o
   2  12   2       94.65       87.13      1.62 o
   3  12   2       28.70       26.95      1.47 o
   4  12   2        2.97        7.78      1.51 o
   5  12   2       57.81       71.66      1.78 o
 -16   1   3        0.07        5.34      1.42 o
 -15   1   3       37.01       39.04      1.35 o
 -14   1   3       36.50       40.49      1.22 o
 -13   1   3        0.08        4.97      1.32 o
 -12   1   3       54.27       61.70      1.61 o
 -11   1   3       17.57       16.45      0.87 o
 -10   1   3      147.35      147.29      0.97 o
  -9   1   3       24.69       17.17      0.66 o
  -8   1   3        0.32        9.96      1.90 o
  -7   1   3      865.57      835.51      1.65 o
  -6   1   3      136.56      178.57      0.73 o
  -5   1   3      369.32      411.01      1.05 o
  -4   1   3     4435.16     4342.52      5.73 o
  -3   1   3     8876.26     8784.26     16.96 o
  -2   1   3     1621.52     1595.39      2.80 o
  -1   1   3     2876.91     2927.27      7.01 o
   0   1   3     1743.01     1770.70      4.64 o
   1   1   3     2538.73     2487.06      5.47 o
   2   1   3      156.50      167.89      0.51 o
   3   1   3        0.03        1.24      0.30 o
   4   1   3      836.48      866.32      2.39 o
   5   1   3      138.28      139.18      0.67 o
   6   1   3        1.74        1.12      0.49 o
   7   1   3       15.40       11.91      0.59 o
   8   1   3      544.88      523.09      1.53 o
   9   1   3       12.13       13.26      0.84 o
  10   1   3      198.01      174.89      1.29 o
  11   1   3      740.22      708.66      3.47 o
  12   1   3        0.17        3.96      1.22 o
  13   1   3       64.51       62.72      1.30 o
  14   1   3      165.78      175.91      1.51 o
  15   1   3       39.06       49.10      1.41 o
  16   1   3        8.35       13.08      1.51 o
 -16   2   3       11.95       18.34      1.48 o
 -15   2   3      164.30      162.06      1.67 o
 -14   2   3        0.00        3.66      1.15 o
 -13   2   3       98.75       93.14      1.52 o
 -12   2   3       20.75       23.88      1.30 o
 -11   2   3        0.94        2.05      0.99 o
 -10   2   3      107.77      104.74      0.97 o
  -9   2   3      196.51      199.58      1.15 o
  -8   2   3      358.71      374.25      1.15 o
  -7   2   3        2.08        2.88      0.50 o
  -6   2   3      383.08      367.30      1.22 o
  -5   2   3     2417.43     2578.49      7.88 o
  -4   2   3      861.47      878.03      1.72 o
  -3   2   3     1345.03     1333.63      2.84 o
  -2   2   3     7575.35     7332.16     19.40 o
  -1   2   3       25.87       30.29      0.53 o
   0   2   3     2010.93     2171.45      6.21 o
   1   2   3      588.82      650.56      1.96 o
   2   2   3       32.47       36.64      0.43 o
   3   2   3      620.34      613.28      0.98 o
   4   2   3       91.69      109.46      0.62 o
   5   2   3      707.69      811.02      1.95 o
   6   2   3      372.45      403.37      1.35 o
   7   2   3      723.34      718.96      1.52 o
   8   2   3        0.06        1.34      0.78 o
   9   2   3       67.08       62.14      0.91 o
  10   2   3      234.69      225.03      1.59 o
  11   2   3      160.93      161.24      1.32 o
  12   2   3       21.72       20.50      1.08 o
  13   2   3        0.18        3.03      1.23 o
  14   2   3       66.52       72.93      1.41 o
  15   2   3       11.04       14.15      1.28 o
 -16   3   3       28.63       34.97      1.44 o
 -15   3   3        9.15       11.05      1.33 o
 -14   3   3       58.65       58.29      1.24 o
 -13   3   3       38.41       35.52      1.09 o
 -12   3   3       36.67       32.55      0.97 o
 -11   3   3       30.57       30.44      0.88 o
 -10   3   3       55.90       54.80      0.93 o
  -9   3   3      276.82      237.45      1.35 o
  -8   3   3      131.09      135.84      0.90 o
  -7   3   3        2.17        3.85      0.57 o
  -6   3   3       37.30       52.08      0.78 o
  -5   3   3        1.68        0.86      0.52 o
  -4   3   3     2110.53     2181.44      3.82 o
  -3   3   3      588.05      638.27      1.20 o
  -2   3   3       61.76       54.84      0.49 o
  -1   3   3     1356.43     1487.66      2.87 o
   0   3   3       40.04       32.59      0.26 o
   1   3   3      619.04      707.25      2.08 o
   2   3   3      206.34      209.53      0.64 o
   3   3   3     1307.59     1366.06      3.67 o
   4   3   3      507.92      542.28      0.99 o
   5   3   3      169.22      186.91      0.86 o
   6   3   3        2.74        2.58      0.42 o
   7   3   3      160.30      143.93      0.94 o
   8   3   3      423.50      408.31      1.66 o
   9   3   3       99.07      103.30      1.03 o
  10   3   3      148.39      145.19      1.19 o
  11   3   3      382.69      369.63      2.31 o
  12   3   3        9.97       11.30      0.99 o
  13   3   3        0.41        3.85      1.29 o
  14   3   3        0.06        3.48      1.33 o
  15   3   3       33.38       36.46      1.42 o
 -16   4   3       47.44       57.47      1.44 o
 -15   4   3        9.60       14.54      1.35 o
 -14   4   3        2.86        5.44      1.23 o
 -13   4   3       23.77       25.36      1.17 o
 -12   4   3        1.35        0.84      1.25 o
 -11   4   3       11.34       11.21      0.94 o
 -10   4   3        3.33        2.76      0.84 o
  -9   4   3        0.08        1.29      1.05 o
  -8   4   3       83.54       80.29      0.98 o
  -7   4   3      184.84      197.48      0.93 o
  -6   4   3     1516.07     1514.61      3.17 o
  -5   4   3     1660.80     1726.63      4.12 o
  -4   4   3        0.18       12.01      1.49 o
  -3   4   3      951.47      969.02      1.71 o
  -2   4   3      488.47      498.20      1.28 o
  -1   4   3      470.08      536.63      1.45 o
   0   4   3      104.08      120.94      0.52 o
   1   4   3      779.89      748.76      1.70 o
   2   4   3      940.59     1011.23      2.70 o
   3   4   3     2774.51     2958.14      6.40 o
   4   4   3      522.75      518.86      1.11 o
   5   4   3      661.54      678.70      1.19 o
   6   4   3     1625.97     1628.37      3.55 o
   7   4   3       48.66       40.32      0.68 o
   8   4   3     1341.82     1307.58      4.15 o
   9   4   3      125.12      122.30      1.59 o
  10   4   3       21.71       19.32      0.93 o
  11   4   3       94.72       99.04      1.18 o
  12   4   3        0.04        2.39      1.34 o
  13   4   3        2.32        2.76      1.08 o
  14   4   3        0.18        3.38      1.42 o
  15   4   3        3.85        4.26      1.55 o
 -15   5   3       43.07       50.74      1.45 o
 -14   5   3       35.40       36.72      1.27 o
 -13   5   3        0.29        2.56      1.27 o
 -12   5   3       11.32        8.02      1.09 o
 -11   5   3       12.54        9.34      0.93 o
 -10   5   3      200.14      176.64      1.16 o
  -9   5   3        0.86        4.25      0.82 o
  -8   5   3       67.70       60.39      0.83 o
  -7   5   3        6.49        6.13      0.70 o
  -6   5   3       71.86       76.09      0.74 o
  -5   5   3       10.00       20.49      0.63 o
  -4   5   3      104.59       91.98      1.13 o
  -3   5   3      120.19      131.56      0.80 o
  -2   5   3      339.78      390.50      1.43 o
  -1   5   3       65.67       62.97      0.50 o
   0   5   3      658.25      748.19      1.74 o
   1   5   3        0.57       -0.05      0.42 o
   2   5   3        0.73        0.75      0.25 o
   3   5   3       10.13       12.20      0.39 o
   4   5   3        0.01        0.87      0.42 o
   5   5   3       95.54       92.62      0.59 o
   6   5   3       55.80       61.53      0.71 o
   7   5   3      391.48      378.43      1.22 o
   8   5   3        3.54        3.27      0.90 o
   9   5   3       96.46       95.57      1.79 o
  10   5   3      100.97       88.93      1.04 o
  11   5   3        7.65        6.24      0.97 o
  12   5   3        4.56        4.91      1.06 o
  13   5   3       22.80       20.25      1.17 o
  14   5   3        1.49        3.75      1.40 o
 -15   6   3       14.54       18.00      1.45 o
 -14   6   3        7.12        8.92      1.37 o
 -13   6   3        5.04        3.92      1.27 o
 -12   6   3       49.31       47.95      1.23 o
 -11   6   3       16.19       17.21      1.01 o
 -10   6   3        3.64        6.92      0.95 o
  -9   6   3       44.32       33.91      0.93 o
  -8   6   3       49.71       43.98      0.89 o
  -7   6   3      251.05      260.31      1.51 o
  -6   6   3       17.15       18.83      0.83 o
  -5   6   3      185.43      171.69      1.57 o
  -4   6   3        5.95       18.31      1.90 o
  -3   6   3       60.42       42.87      0.55 o
  -2   6   3      183.18      192.85      0.67 o
  -1   6   3      329.95      372.86      0.82 o
   0   6   3        4.99        4.54      0.42 o
   1   6   3      104.00      119.71      0.65 o
   2   6   3      290.42      291.09      1.02 o
   3   6   3      951.12      998.69      1.83 o
   4   6   3       37.25       42.76      0.51 o
   5   6   3      127.23      134.10      0.76 o
   6   6   3       27.62       31.80      0.68 o
   7   6   3       96.63       87.53      0.90 o
   8   6   3        6.70        7.21      0.84 o
   9   6   3      271.80      260.63      2.63 o
  10   6   3       74.14       68.82      1.05 o
  11   6   3       20.59       22.75      1.00 o
  12   6   3        0.57        3.01      1.54 o
  13   6   3       51.24       56.33      1.77 o
  14   6   3        0.35        6.80      2.01 o
 -14   7   3        0.32        3.09      1.87 o
 -13   7   3        0.73        3.04      1.73 o
 -12   7   3        0.17        4.73      1.36 o
 -11   7   3        0.70        3.48      1.09 o
 -10   7   3       13.75       13.64      1.04 o
  -9   7   3       72.31       68.82      1.06 o
  -8   7   3       64.45       53.29      1.02 o
  -7   7   3       20.70       18.89      0.93 o
  -6   7   3      202.33      192.64      1.47 o
  -5   7   3        0.09        4.86      0.73 o
  -4   7   3       25.15       29.16      1.09 o
  -3   7   3       16.62       15.13      0.55 o
  -2   7   3       31.61       29.84      0.56 o
  -1   7   3       60.37       61.02      0.59 o
   0   7   3      120.18      110.71      0.62 o
   1   7   3      531.36      543.46      1.37 o
   2   7   3        0.19        2.16      0.51 o
   3   7   3        7.86        7.16      0.52 o
   4   7   3        8.03        4.88      0.61 o
   5   7   3      139.10      136.58      0.97 o
   6   7   3       11.09       16.21      0.96 o
   7   7   3       20.80       33.29      1.16 o
   8   7   3        0.39        7.81      1.17 o
   9   7   3       14.76       21.02      1.47 o
  10   7   3        1.72        6.62      1.48 o
  11   7   3        3.18        9.70      1.59 o
  12   7   3       72.31       86.11      1.82 o
  13   7   3       30.23       41.07      1.93 o
 -13   8   3        6.87       10.43      1.32 o
 -12   8   3       51.94       53.66      1.39 o
 -11   8   3       39.29       42.90      1.18 o
 -10   8   3        5.92        7.42      1.05 o
  -9   8   3       18.01       15.82      0.98 o
  -8   8   3       23.80       25.80      0.97 o
  -7   8   3        7.58        8.91      0.96 o
  -6   8   3       33.34       31.25      1.02 o
  -5   8   3       69.94       69.53      1.08 o
  -4   8   3        1.93        5.59      0.89 o
  -3   8   3      143.16      138.67      0.90 o
  -2   8   3      865.97      849.20      2.74 o
  -1   8   3       14.07       12.85      0.62 o
   0   8   3      157.72      155.04      0.75 o
   1   8   3       41.22       35.14      0.64 o
   2   8   3      278.19      250.70      1.15 o
   3   8   3      208.50      190.79      0.95 o
   4   8   3       39.47       36.58      0.69 o
   5   8   3       10.00        7.99      0.97 o
   6   8   3       26.72       23.51      1.16 o
   7   8   3       36.31       33.12      1.32 o
   8   8   3       39.26       38.44      1.54 o
   9   8   3       44.96       50.11      1.73 o
  10   8   3      111.02      107.30      1.81 o
  11   8   3       36.55       44.46      1.84 o
  12   8   3        4.80       10.40      1.70 o
 -12   9   3       17.69       31.54      1.42 o
 -11   9   3       79.74       84.41      1.52 o
 -10   9   3       15.77       19.17      1.23 o
  -9   9   3       40.92       38.81      1.18 o
  -8   9   3       42.77       47.05      1.20 o
  -7   9   3      142.69      144.35      1.31 o
  -6   9   3        3.30        3.67      1.03 o
  -5   9   3        5.49        4.49      1.00 o
  -4   9   3        1.10        0.63      1.27 o
  -3   9   3      500.16      482.79      2.19 o
  -2   9   3        1.99        3.29      0.80 o
  -1   9   3      142.09      142.36      0.96 o
   0   9   3       13.23       11.75      0.73 o
   1   9   3       22.24       20.41      0.83 o
   2   9   3       41.20       32.19      1.12 o
   3   9   3        0.95        3.01      1.30 o
   4   9   3       38.26       42.68      1.19 o
   5   9   3        6.35        7.66      1.13 o
   6   9   3        2.74        4.31      1.35 o
   7   9   3       47.79       49.51      1.46 o
   8   9   3      149.17      148.06      2.25 o
   9   9   3      166.56      163.85      2.46 o
  10   9   3       68.31       72.42      1.81 o
  11   9   3       54.01       72.85      1.88 o
 -10  10   3        7.85       11.51      1.30 o
  -9  10   3       18.68       21.38      1.27 o
  -8  10   3        0.09        2.27      1.34 o
  -7  10   3       12.34       14.59      1.18 o
  -6  10   3       52.27       48.71      1.19 o
  -5  10   3       18.57       17.08      1.03 o
  -4  10   3       14.80       15.59      1.04 o
  -3  10   3       75.98       68.76      1.32 o
  -2  10   3      476.75      466.28      2.63 o
  -1  10   3      250.20      260.75      3.04 o
   0  10   3       83.00       91.05      2.47 o
   1  10   3      326.79      317.24      2.53 o
   2  10   3      127.02      118.49      1.93 o
   3  10   3       56.30       52.61      1.51 o
   4  10   3       56.82       53.21      1.43 o
   5  10   3       44.93       43.22      1.46 o
   6  10   3       82.36       78.48      1.66 o
   7  10   3        3.26        5.82      1.54 o
   8  10   3        5.57        8.07      1.72 o
   9  10   3        2.59        8.37      1.95 o
  -8  11   3       13.88       18.40      1.37 o
  -7  11   3        0.23        2.35      1.34 o
  -6  11   3        5.58        4.90      1.24 o
  -5  11   3       21.63       20.81      1.22 o
  -4  11   3        9.20        8.33      1.34 o
  -3  11   3       20.06       22.80      1.42 o
  -2  11   3      153.15      157.78      2.27 o
  -1  11   3      230.50      226.91      2.45 o
   0  11   3       16.50       21.43      1.38 o
   1  11   3       19.40       19.15      1.30 o
   2  11   3       96.87       77.53      1.57 o
   3  11   3       57.69       53.29      1.46 o
   4  11   3        4.50        3.47      1.77 o
   5  11   3       19.37       17.79      1.61 o
   6  11   3       12.73       11.77      1.67 o
   7  11   3        4.34        4.42      1.73 o
   8  11   3        3.60        4.77      2.11 o
  -6  12   3        0.08        1.34      2.05 o
  -5  12   3       10.89       11.75      1.43 o
  -4  12   3        1.26        4.11      1.46 o
  -3  12   3        0.05        4.58      1.56 o
  -2  12   3        0.54        4.20      1.59 o
  -1  12   3        0.22        7.13      1.63 o
   0  12   3        0.43        6.62      1.70 o
   1  12   3        6.63        6.10      1.73 o
   2  12   3        0.10        3.54      1.72 o
   3  12   3        2.50        5.21      1.50 o
   4  12   3       32.99       35.40      1.67 o
   5  12   3        0.58        5.51      1.84 o
 -16   0   4       55.89       57.36      2.09 o
 -15   0   4       10.12       14.24      1.83 o
 -14   0   4       47.17       46.70      1.80 o
 -13   0   4        3.59        4.04      1.72 o
 -12   0   4      109.95      104.00      1.56 o
 -11   0   4       81.37       73.92      1.28 o
 -10   0   4        6.64        3.81      1.05 o
  -9   0   4       88.23       84.98      1.15 o
  -8   0   4      648.96      656.74      3.04 o
  -7   0   4       41.67       42.67      0.89 o
  -6   0   4       13.10       19.05      0.68 o
  -5   0   4     3299.08     3371.26      7.09 o
  -4   0   4     2146.50     2162.68      4.22 o
  -3   0   4     3113.53     3000.31      8.33 o
  -2   0   4      305.58      309.05      0.99 o
  -1   0   4     1057.54     1101.02      2.57 o
   0   0   4     4927.21     4765.05     14.64 o
   1   0   4    16772.00    15909.35     42.60 o
   2   0   4     1886.52     1992.66      4.96 o
   3   0   4    17554.54    17895.58     64.94 o
   4   0   4     1430.94     1635.83      5.83 o
   5   0   4     8159.25     8614.62     23.29 o
   6   0   4      137.73      135.33      1.11 o
   7   0   4     1075.36     1018.35      4.17 o
   8   0   4       28.54       46.89      1.09 o
   9   0   4     2136.28     2039.85      7.17 o
  10   0   4      108.46      103.15      1.66 o
  11   0   4      159.59      152.79      2.70 o
  12   0   4       29.03       29.20      1.56 o
  13   0   4      192.31      180.86      2.49 o
  14   0   4       44.36       46.35      1.80 o
  15   0   4       62.40       76.67      2.02 o
 -16   1   4       49.59       43.78      1.46 o
 -15   1   4        2.88        5.17      1.32 o
 -14   1   4      148.40      142.41      1.48 o
 -13   1   4       81.71       73.85      1.11 o
 -12   1   4        5.76        7.99      1.08 o
 -11   1   4        7.55        8.26      0.78 o
 -10   1   4      168.26      169.13      1.10 o
  -9   1   4      148.77      147.34      0.89 o
  -8   1   4     1475.54     1560.42      5.86 o
  -7   1   4      913.14      939.83      2.96 o
  -6   1   4      196.69      193.98      0.82 o
  -5   1   4       38.50       35.56      0.49 o
  -4   1   4      342.70      383.04      1.03 o
  -3   1   4      682.25      660.28      1.54 o
  -2   1   4       73.17       58.41      0.50 o
  -1   1   4      172.73      185.04      0.59 o
   0   1   4      905.74      946.11      1.70 o
   1   1   4       66.84       54.57      0.30 o
   2   1   4      637.78      671.12      1.16 o
   3   1   4      326.37      387.87      0.77 o
   4   1   4      673.85      690.31      1.64 o
   5   1   4      263.36      256.21      0.79 o
   6   1   4        5.41        4.70      0.45 o
   7   1   4        0.10        1.52      0.56 o
   8   1   4      642.82      604.91      1.76 o
   9   1   4        0.01        3.26      0.96 o
  10   1   4      547.79      535.06      2.80 o
  11   1   4      144.81      136.97      1.61 o
  12   1   4       39.95       37.44      1.16 o
  13   1   4        4.55        5.69      1.13 o
  14   1   4       29.03       35.12      1.26 o
  15   1   4       71.08       81.80      1.47 o
 -16   2   4        2.33        7.56      1.50 o
 -15   2   4        2.36        9.45      1.28 o
 -14   2   4       10.15       10.45      1.26 o
 -13   2   4       80.50       80.27      1.28 o
 -12   2   4        2.20        1.92      1.15 o
 -11   2   4        0.35        1.13      1.31 o
 -10   2   4       30.85       26.29      0.84 o
  -9   2   4      179.00      166.18      1.07 o
  -8   2   4       13.07       10.76      0.64 o
  -7   2   4       35.74       47.11      0.63 o
  -6   2   4      108.40      118.59      0.74 o
  -5   2   4     1216.04     1262.26      2.36 o
  -4   2   4     3391.49     3460.04      6.01 o
  -3   2   4      247.14      250.11      0.98 o
  -2   2   4     1427.39     1508.88      3.17 o
  -1   2   4     2386.50     2509.61      4.65 o
   0   2   4       31.38       35.03      1.00 o
   1   2   4      224.04      243.30      0.67 o
   2   2   4      855.05      866.70      2.01 o
   3   2   4      125.95      140.17      0.58 o
   4   2   4      843.37      856.30      1.97 o
   5   2   4       50.66       75.01      0.56 o
   6   2   4      106.31      113.39      0.81 o
   7   2   4        0.14        0.45      0.65 o
   8   2   4        0.80        1.28      0.78 o
   9   2   4       58.05       50.39      0.95 o
  10   2   4       28.97       31.35      0.97 o
  11   2   4      139.54      123.61      1.41 o
  12   2   4        0.97        3.03      1.08 o
  13   2   4       22.47       28.28      1.14 o
  14   2   4      170.83      186.78      2.29 o
  15   2   4        2.22        5.35      1.43 o
 -16   3   4        8.70       11.01      1.39 o
 -15   3   4       10.43       15.23      1.34 o
 -14   3   4       60.54       62.99      1.25 o
 -13   3   4       43.34       38.04      1.13 o
 -12   3   4        1.09        1.98      1.06 o
 -11   3   4        4.25        1.85      1.24 o
 -10   3   4        0.05        1.34      1.09 o
  -9   3   4       80.20       77.38      0.84 o
  -8   3   4       76.78       72.19      0.81 o
  -7   3   4       11.93       11.50      0.63 o
  -6   3   4        1.14        2.83      0.62 o
  -5   3   4     1348.78     1297.18      3.91 o
  -4   3   4       19.02       19.09      0.43 o
  -3   3   4        7.69       12.84      0.57 o
  -2   3   4     6153.62     6243.84      9.82 o
  -1   3   4     1027.93     1179.19      2.32 o
   0   3   4      749.54      846.34      2.28 o
   1   3   4       95.54      104.84      0.53 o
   2   3   4        0.00        2.14      0.19 o
   3   3   4        2.90        2.31      0.28 o
   4   3   4        8.40        7.45      0.36 o
   5   3   4       41.22       35.58      0.48 o
   6   3   4        2.97        3.49      0.44 o
   7   3   4       35.51       42.58      0.58 o
   8   3   4       35.97       32.87      0.77 o
   9   3   4      939.90      891.45      4.19 o
  10   3   4      249.06      232.73      1.32 o
  11   3   4       24.77       27.82      0.99 o
  12   3   4      140.23      140.46      1.61 o
  13   3   4       89.92       90.58      1.41 o
  14   3   4        1.12        4.37      1.24 o
  15   3   4        8.84        7.87      1.36 o
 -16   4   4        4.60        7.51      1.44 o
 -15   4   4       21.23       26.07      1.40 o
 -14   4   4        4.86        7.55      1.23 o
 -13   4   4       36.51       31.70      1.12 o
 -12   4   4       40.11       30.76      1.05 o
 -11   4   4       11.49       11.32      0.94 o
 -10   4   4       75.28       61.41      1.06 o
  -9   4   4       55.25       49.79      0.89 o
  -8   4   4      420.43      400.91      1.30 o
  -7   4   4       53.54       45.37      0.69 o
  -6   4   4      328.24      312.11      1.48 o
  -5   4   4     2519.14     2414.73      5.59 o
  -4   4   4     1486.03     1468.21      3.79 o
  -3   4   4     1637.26     1603.71      2.63 o
  -2   4   4     4527.71     4681.85      9.44 o
  -1   4   4       17.83       11.83      0.58 o
   0   4   4     1020.92     1039.20      2.44 o
   1   4   4       82.67       99.15      1.08 o
   2   4   4     1895.65     2035.33      6.27 o
   3   4   4       56.15       63.01      0.55 o
   4   4   4     1478.54     1457.65      3.16 o
   5   4   4       59.48       64.41      0.65 o
   6   4   4       21.69       22.42      0.56 o
   7   4   4      112.43      111.16      0.77 o
   8   4   4     1064.34      982.08      2.71 o
   9   4   4      175.00      157.89      1.17 o
  10   4   4       46.92       44.41      0.95 o
  11   4   4       48.21       42.37      1.05 o
  12   4   4        7.80        7.75      1.13 o
  13   4   4       45.73       43.32      1.27 o
  14   4   4       21.17       19.70      1.34 o
 -15   5   4        0.09        6.08      1.39 o
 -14   5   4        3.77        5.18      1.24 o
 -13   5   4        4.99        6.89      1.16 o
 -12   5   4        0.51        1.74      1.39 o
 -11   5   4      129.74      106.42      1.21 o
 -10   5   4       19.85       21.16      0.93 o
  -9   5   4       97.19       85.51      1.14 o
  -8   5   4      112.95      106.20      1.29 o
  -7   5   4        1.78        2.60      0.81 o
  -6   5   4      540.13      499.09      1.78 o
  -5   5   4       13.41       17.92      0.72 o
  -4   5   4       32.57       26.85      0.85 o
  -3   5   4       15.62       18.07      0.77 o
  -2   5   4      226.28      257.58      1.08 o
  -1   5   4        7.84        5.82      0.37 o
   0   5   4      468.31      517.15      1.95 o
   1   5   4       33.66       43.94      0.46 o
   2   5   4      233.91      255.89      1.15 o
   3   5   4        9.51        5.08      0.35 o
   4   5   4       28.89       32.90      0.44 o
   5   5   4      120.47       99.69      0.78 o
   6   5   4        1.60        2.87      0.57 o
   7   5   4      969.66      947.10      2.48 o
   8   5   4       85.55       79.96      1.64 o
   9   5   4       31.41       33.70      1.29 o
  10   5   4       67.01       65.21      1.04 o
  11   5   4       16.69       18.35      1.00 o
  12   5   4       33.88       32.99      1.24 o
  13   5   4        3.79        4.31      1.51 o
  14   5   4        0.28        4.36      1.93 o
 -15   6   4        3.77        6.40      1.42 o
 -14   6   4        1.07        3.34      1.51 o
 -13   6   4        9.65       11.33      1.26 o
 -12   6   4        3.93        4.39      1.24 o
 -11   6   4        0.35        3.83      1.11 o
 -10   6   4       48.34       35.30      0.99 o
  -9   6   4        3.99        5.57      0.94 o
  -8   6   4      384.48      363.29      2.09 o
  -7   6   4      361.66      353.67      1.84 o
  -6   6   4      334.68      322.97      2.72 o
  -5   6   4      978.40      925.13      3.20 o
  -4   6   4       63.86       65.96      1.04 o
  -3   6   4       11.41       10.45      0.53 o
  -2   6   4       88.55       95.69      0.65 o
  -1   6   4      453.64      453.53      1.15 o
   0   6   4       17.49       10.59      0.41 o
   1   6   4        2.23        1.18      0.42 o
   2   6   4       10.54       14.05      0.44 o
   3   6   4        0.31        2.07      0.34 o
   4   6   4      176.51      165.96      0.71 o
   5   6   4      122.86      121.23      0.79 o
   6   6   4      426.13      427.48      1.56 o
   7   6   4       17.93       15.90      1.08 o
   8   6   4      191.78      198.22      2.59 o
   9   6   4       12.46       13.54      1.25 o
  10   6   4        0.01        2.79      1.24 o
  11   6   4        4.52        5.83      1.44 o
  12   6   4        1.43        3.82      1.56 o
  13   6   4       16.93       13.09      1.74 o
 -14   7   4        1.66        3.84      1.64 o
 -13   7   4        2.07        3.42      1.45 o
 -12   7   4       13.91       12.85      1.28 o
 -11   7   4      121.08      121.24      1.49 o
 -10   7   4      130.37      120.80      1.38 o
  -9   7   4       33.91       37.57      1.00 o
  -8   7   4      125.00      127.20      1.17 o
  -7   7   4      104.64      112.66      1.21 o
  -6   7   4       74.63       80.63      1.00 o
  -5   7   4      302.09      288.08      1.60 o
  -4   7   4      609.51      583.96      2.71 o
  -3   7   4        4.58        4.93      0.57 o
  -2   7   4      141.49      119.21      0.70 o
  -1   7   4       25.98       24.61      0.53 o
   0   7   4       23.15       17.79      0.49 o
   1   7   4      426.02      440.40      1.21 o
   2   7   4       47.75       46.31      0.62 o
   3   7   4        5.09        5.96      0.52 o
   4   7   4       57.89       50.41      0.81 o
   5   7   4      231.93      235.54      1.63 o
   6   7   4        6.15       11.32      1.64 o
   7   7   4     1749.21     1664.10      7.68 o
   8   7   4       81.04       81.55      1.66 o
   9   7   4        5.08        8.31      1.52 o
  10   7   4      219.14      214.80      2.20 o
  11   7   4       52.49       54.85      1.70 o
  12   7   4        6.31        6.24      1.73 o
  13   7   4        4.26        5.85      1.77 o
 -13   8   4        1.40        5.63      1.39 o
 -12   8   4        0.86        3.93      1.28 o
 -11   8   4       68.08       65.82      1.25 o
 -10   8   4        0.64        5.23      1.06 o
  -9   8   4        0.31        2.27      1.18 o
  -8   8   4        9.60        9.77      1.04 o
  -7   8   4       82.97       91.97      1.19 o
  -6   8   4      426.04      408.16      2.04 o
  -5   8   4      243.88      237.41      1.47 o
  -4   8   4      159.45      147.60      1.02 o
  -3   8   4       77.20       86.80      0.90 o
  -2   8   4       66.74       67.98      0.98 o
  -1   8   4      113.20      106.22      1.09 o
   0   8   4        4.40        2.26      0.59 o
   1   8   4        0.97        1.00      0.82 o
   2   8   4      208.97      205.38      1.27 o
   3   8   4        3.95        3.73      0.98 o
   4   8   4       76.64       84.92      1.14 o
   5   8   4        1.77        6.04      1.11 o
   6   8   4      158.89      150.92      1.59 o
   7   8   4        8.64       14.86      1.28 o
   8   8   4       13.06       13.93      1.29 o
   9   8   4        0.59        4.64      1.48 o
  10   8   4        6.09       11.44      1.65 o
  11   8   4       22.36       31.32      1.94 o
  12   8   4       56.02       63.26      1.95 o
 -12   9   4       36.01       40.92      1.46 o
 -11   9   4       11.17        9.10      1.26 o
 -10   9   4        6.97        9.31      1.21 o
  -9   9   4        1.90        4.26      1.30 o
  -8   9   4        1.77        3.17      1.17 o
  -7   9   4       65.06       57.68      1.13 o
  -6   9   4       38.17       42.57      1.72 o
  -5   9   4        1.17        0.98      1.35 o
  -4   9   4        4.03        3.11      1.00 o
  -3   9   4      127.39      125.50      1.10 o
  -2   9   4       39.91       39.74      0.82 o
  -1   9   4       22.83       26.91      1.01 o
   0   9   4        0.79        3.02      1.09 o
   1   9   4        1.04        2.63      1.23 o
   2   9   4        1.19        2.06      1.56 o
   3   9   4       72.75       62.52      1.12 o
   4   9   4       26.38       25.90      1.16 o
   5   9   4        5.31        5.03      1.18 o
   6   9   4       49.97       48.51      1.34 o
   7   9   4      219.24      185.68      1.88 o
   8   9   4        7.37       14.48      1.43 o
   9   9   4        1.89        3.94      1.71 o
  10   9   4        5.58       12.69      1.71 o
 -10  10   4        0.71        2.49      1.54 o
  -9  10   4       28.90       24.96      1.31 o
  -8  10   4        7.01        8.13      1.22 o
  -7  10   4       21.46       24.14      1.19 o
  -6  10   4       24.64       26.32      1.15 o
  -5  10   4       90.59       88.71      1.25 o
  -4  10   4       42.14       45.17      1.35 o
  -3  10   4       42.73       46.83      1.32 o
  -2  10   4       19.82       25.18      1.82 o
  -1  10   4       31.24       36.23      1.38 o
   0  10   4      146.34      154.71      1.83 o
   1  10   4      209.81      199.22      2.19 o
   2  10   4       52.85       46.17      1.36 o
   3  10   4       12.35        7.20      1.30 o
   4  10   4       10.35        9.97      1.40 o
   5  10   4       11.51        8.70      1.46 o
   6  10   4       10.82        9.31      1.61 o
   7  10   4        0.09        5.22      1.87 o
   8  10   4        7.53       13.31      1.78 o
   9  10   4        1.56        4.01      2.14 o
  -8  11   4        0.47        3.58      1.92 o
  -7  11   4        1.84        3.25      1.74 o
  -6  11   4       23.09       19.39      1.45 o
  -5  11   4       27.60       31.82      1.44 o
  -4  11   4       52.73       54.53      1.42 o
  -3  11   4        7.75        7.81      1.35 o
  -2  11   4        5.50        8.74      1.35 o
  -1  11   4        8.76       16.47      1.44 o
   0  11   4       30.40       35.09      1.41 o
   1  11   4       19.86       21.77      1.38 o
   2  11   4        2.71        4.49      1.32 o
   3  11   4       13.85       22.35      1.39 o
   4  11   4        2.00        3.75      1.53 o
   5  11   4       16.17       20.56      1.57 o
   6  11   4        9.97        9.75      1.63 o
   7  11   4       20.16       21.09      1.87 o
  -5  12   4        2.09        5.13      1.45 o
  -4  12   4        5.80       12.58      1.43 o
  -3  12   4        0.16        5.44      1.86 o
  -2  12   4       22.47       21.04      1.65 o
  -1  12   4       12.94       17.92      1.59 o
   0  12   4        5.88        4.69      1.66 o
   1  12   4        7.06        9.02      1.59 o
   2  12   4        6.64        5.57      1.48 o
   3  12   4       68.81       76.31      1.69 o
   4  12   4       10.33       16.07      1.69 o
 -16   1   5        0.12        3.82      1.58 o
 -15   1   5       22.65       20.06      1.32 o
 -14   1   5       14.79       15.40      1.23 o
 -13   1   5       50.07       51.20      1.17 o
 -12   1   5       34.51       36.27      1.02 o
 -11   1   5        5.43        5.07      0.90 o
 -10   1   5      406.03      399.39      2.23 o
  -9   1   5       45.48       47.69      0.85 o
  -8   1   5       47.63       41.82      0.74 o
  -7   1   5        8.81        5.76      0.62 o
  -6   1   5      695.98      688.03      1.70 o
  -5   1   5      162.30      148.31      0.78 o
  -4   1   5      495.50      449.81      1.12 o
  -3   1   5     2322.87     2394.07      2.62 o
  -2   1   5       27.13       23.58      0.36 o
  -1   1   5        0.03        1.84      0.28 o
   0   1   5       91.32      101.11      0.35 o
   1   1   5      621.86      613.37      1.40 o
   2   1   5      714.74      722.47      1.91 o
   3   1   5      209.14      234.23      0.67 o
   4   1   5       47.69       69.46      0.47 o
   5   1   5        0.43        0.62      0.39 o
   6   1   5      128.63      153.67      0.77 o
   7   1   5        3.65        2.89      0.60 o
   8   1   5     1497.42     1409.58      3.37 o
   9   1   5      168.45      152.10      1.67 o
  10   1   5      504.24      505.26      4.24 o
  11   1   5       16.32       15.70      1.00 o
  12   1   5       20.86       26.48      1.08 o
  13   1   5       26.76       27.87      1.26 o
  14   1   5        0.13        3.04      1.42 o
  15   1   5        8.86       10.59      1.38 o
 -16   2   5        1.17        4.12      1.48 o
 -15   2   5        0.54        4.73      1.29 o
 -14   2   5        1.04        4.16      1.24 o
 -13   2   5       31.96       35.14      1.05 o
 -12   2   5        4.25        4.49      1.06 o
 -11   2   5       28.12       27.57      0.89 o
 -10   2   5       77.35       69.32      0.91 o
  -9   2   5      106.93       89.29      1.08 o
  -8   2   5      202.17      204.09      1.09 o
  -7   2   5       19.22       15.40      0.65 o
  -6   2   5       46.70       53.16      0.60 o
  -5   2   5     1321.57     1287.23      3.25 o
  -4   2   5      184.06      200.26      0.80 o
  -3   2   5      467.74      479.34      1.20 o
  -2   2   5      507.35      528.28      1.28 o
  -1   2   5      370.83      421.08      1.35 o
   0   2   5       65.52       62.29      0.43 o
   1   2   5      286.23      279.74      1.01 o
   2   2   5     2663.29     2780.45      9.89 o
   3   2   5      135.22      138.40      0.52 o
   4   2   5     1718.17     1786.24      3.61 o
   5   2   5       56.29       73.16      0.55 o
   6   2   5       48.72       46.33      0.61 o
   7   2   5       15.29       14.39      0.62 o
   8   2   5      210.97      228.41      1.31 o
   9   2   5       17.70       18.11      0.93 o
  10   2   5        0.48        0.63      1.30 o
  11   2   5       22.45       17.91      1.01 o
  12   2   5        2.74        4.27      1.12 o
  13   2   5        1.63        5.37      1.14 o
  14   2   5        0.67        3.94      1.32 o
  15   2   5        0.23        3.49      1.69 o
 -16   3   5        5.14        9.09      1.43 o
 -15   3   5       34.77       34.46      1.36 o
 -14   3   5       53.31       58.67      1.21 o
 -13   3   5       12.88       13.21      1.12 o
 -12   3   5        3.52        4.09      0.96 o
 -11   3   5       29.70       28.33      0.93 o
 -10   3   5        2.78        3.31      0.96 o
  -9   3   5      266.77      256.46      1.60 o
  -8   3   5        0.11        1.44      0.74 o
  -7   3   5        8.75       10.61      0.69 o
  -6   3   5      812.78      807.47      2.52 o
  -5   3   5     3600.48     3452.87      5.50 o
  -4   3   5        1.10        1.18      0.50 o
  -3   3   5      423.98      466.15      1.63 o
  -2   3   5        1.17        6.47      0.43 o
  -1   3   5     2653.99     2773.08      6.17 o
   0   3   5        8.78       15.15      0.57 o
   1   3   5       46.15       43.63      0.50 o
   2   3   5       13.15       14.57      0.43 o
   3   3   5      133.74      117.20      0.53 o
   4   3   5        0.87        0.39      0.36 o
   5   3   5        7.29       10.68      0.44 o
   6   3   5      190.95      181.96      0.86 o
   7   3   5       21.52       22.96      0.68 o
   8   3   5      447.80      413.98      1.95 o
   9   3   5      669.26      640.11      2.35 o
  10   3   5       39.39       35.72      0.98 o
  11   3   5       15.44       18.13      0.98 o
  12   3   5      126.76      142.03      1.66 o
  13   3   5      197.15      199.17      1.74 o
  14   3   5        2.31        6.70      1.27 o
 -16   4   5        6.69        8.99      1.43 o
 -15   4   5        7.14       11.24      1.26 o
 -14   4   5        3.41        5.06      1.23 o
 -13   4   5        7.23        4.10      1.12 o
 -12   4   5       48.11       39.32      1.03 o
 -11   4   5        0.30        2.83      1.18 o
 -10   4   5      202.21      191.76      1.42 o
  -9   4   5      396.84      392.98      1.53 o
  -8   4   5      223.74      218.00      1.17 o
  -7   4   5        1.54        6.79      0.70 o
  -6   4   5      306.34      304.06      1.49 o
  -5   4   5      683.51      724.21      2.78 o
  -4   4   5     1113.52     1098.24      3.00 o
  -3   4   5     2421.25     2622.24      5.46 o
  -2   4   5      312.43      299.58      1.47 o
  -1   4   5      333.29      358.29      1.46 o
   0   4   5      492.20      476.52      1.32 o
   1   4   5     2597.31     2799.01      7.37 o
   2   4   5     1426.71     1408.94      4.48 o
   3   4   5      485.05      446.27      1.96 o
   4   4   5       25.21       22.99      0.40 o
   5   4   5       30.30       29.96      0.48 o
   6   4   5       49.18       48.46      0.60 o
   7   4   5      610.42      586.12      2.87 o
   8   4   5       74.58       72.40      1.43 o
   9   4   5       48.31       51.12      0.99 o
  10   4   5       73.53       78.26      1.11 o
  11   4   5        9.40        8.30      1.04 o
  12   4   5       23.28       28.33      1.23 o
  13   4   5        0.30        2.89      1.79 o
  14   4   5       57.89       63.34      1.79 o
 -15   5   5       11.28       11.21      1.36 o
 -14   5   5        5.46        6.57      1.22 o
 -13   5   5       27.15       28.39      1.19 o
 -12   5   5        9.95        8.00      0.99 o
 -11   5   5       80.70       69.64      1.16 o
 -10   5   5       69.08       70.73      1.07 o
  -9   5   5      167.85      145.93      1.22 o
  -8   5   5       97.64       95.72      1.74 o
  -7   5   5        8.55       13.41      0.91 o
  -6   5   5      117.16      118.84      1.24 o
  -5   5   5        3.90        5.85      0.58 o
  -4   5   5      125.21      120.45      0.87 o
  -3   5   5      277.66      286.69      1.25 o
  -2   5   5       19.60       18.03      0.57 o
  -1   5   5       14.81       20.13      0.43 o
   0   5   5       25.05       25.67      0.29 o
   1   5   5      808.46      828.45      2.41 o
   2   5   5        0.25        1.78      0.44 o
   3   5   5      490.92      455.95      1.92 o
   4   5   5       90.23       86.82      0.48 o
   5   5   5       16.97       17.07      0.55 o
   6   5   5       52.93       49.94      0.85 o
   7   5   5       11.44       13.20      0.90 o
   8   5   5      268.85      261.91      1.78 o
   9   5   5       37.28       36.47      1.02 o
  10   5   5       59.34       61.27      1.32 o
  11   5   5        0.93        3.14      1.21 o
  12   5   5        6.11        6.53      1.49 o
  13   5   5        0.10        3.60      1.91 o
  14   5   5        0.44        4.09      2.05 o
 -14   6   5       14.90       13.83      1.36 o
 -13   6   5        2.42        6.23      1.28 o
 -12   6   5        5.40       10.09      1.21 o
 -11   6   5       46.77       53.49      1.16 o
 -10   6   5      109.29      103.39      1.52 o
  -9   6   5       76.45       76.32      1.11 o
  -8   6   5       80.98       74.62      1.00 o
  -7   6   5        2.93        8.18      0.91 o
  -6   6   5      206.41      182.90      1.21 o
  -5   6   5      230.21      233.34      1.69 o
  -4   6   5       48.16       38.84      1.35 o
  -3   6   5      115.75      120.25      0.68 o
  -2   6   5        2.28        2.54      0.48 o
  -1   6   5      107.75      109.04      0.58 o
   0   6   5       46.04       51.17      0.48 o
   1   6   5      428.54      437.97      2.68 o
   2   6   5      274.50      283.60      2.29 o
   3   6   5       64.67       69.22      0.44 o
   4   6   5      197.66      190.94      1.30 o
   5   6   5      471.13      430.44      2.08 o
   6   6   5      372.70      368.61      2.17 o
   7   6   5     1100.20     1063.71      5.51 o
   8   6   5       87.15       79.65      1.57 o
   9   6   5       15.08       11.74      1.30 o
  10   6   5       37.33       41.90      1.44 o
  11   6   5       16.44       23.40      1.45 o
  12   6   5        0.18        3.67      1.55 o
  13   6   5        9.04       13.77      1.90 o
 -14   7   5       12.69       14.64      1.43 o
 -13   7   5       41.94       44.79      1.38 o
 -12   7   5        1.44        6.78      1.25 o
 -11   7   5       17.79       17.72      1.26 o
 -10   7   5        0.02        3.36      1.01 o
  -9   7   5      114.69      115.13      1.24 o
  -8   7   5       15.75       19.23      1.03 o
  -7   7   5       43.59       37.69      1.00 o
  -6   7   5        0.44        2.36      1.13 o
  -5   7   5      399.23      379.89      2.34 o
  -4   7   5      274.55      284.59      1.92 o
  -3   7   5      140.44      124.48      1.28 o
  -2   7   5        0.19        0.72      0.64 o
  -1   7   5       14.37       14.46      0.53 o
   0   7   5      102.78       97.69      0.55 o
   1   7   5       74.17       66.00      0.84 o
   2   7   5        3.80        3.13      0.75 o
   3   7   5       83.84       78.14      1.07 o
   4   7   5       17.26       19.11      1.16 o
   5   7   5        0.35        9.87      1.43 o
   6   7   5       64.98       80.55      2.11 o
   7   7   5      288.52      287.12      2.40 o
   8   7   5       23.70       25.88      1.40 o
   9   7   5       21.99       26.31      1.55 o
  10   7   5        9.97       17.03      1.55 o
  11   7   5       10.18       13.09      1.54 o
  12   7   5        4.22        7.38      1.76 o
 -13   8   5       23.85       32.63      1.54 o
 -12   8   5       30.19       33.14      1.47 o
 -11   8   5       18.91       25.21      1.35 o
 -10   8   5       17.29       17.00      1.18 o
  -9   8   5        1.82        3.66      1.13 o
  -8   8   5        2.19        2.48      1.25 o
  -7   8   5       10.66        8.80      0.99 o
  -6   8   5        2.33        3.31      1.02 o
  -5   8   5        9.63        8.38      0.85 o
  -4   8   5      349.75      342.07      1.67 o
  -3   8   5      337.39      321.54      1.62 o
  -2   8   5      208.66      197.37      1.63 o
  -1   8   5      437.56      414.48      2.67 o
   0   8   5      107.25       92.77      1.37 o
   1   8   5      111.82       99.99      1.09 o
   2   8   5      227.43      215.12      1.38 o
   3   8   5        0.76        2.81      1.02 o
   4   8   5      196.30      184.04      1.56 o
   5   8   5       36.34       34.56      1.60 o
   6   8   5       22.33       15.15      1.40 o
   7   8   5        0.66        4.18      1.36 o
   8   8   5       48.64       43.64      1.43 o
   9   8   5        0.85        4.39      1.49 o
  10   8   5       12.43       13.75      1.66 o
  11   8   5        6.02       15.28      1.68 o
 -11   9   5        3.64        4.44      1.27 o
 -10   9   5        2.60        5.44      1.29 o
  -9   9   5        0.14        2.54      1.28 o
  -8   9   5       14.13       13.93      1.10 o
  -7   9   5        0.99        4.01      1.11 o
  -6   9   5       25.93       31.16      1.06 o
  -5   9   5       12.24       10.36      0.93 o
  -4   9   5       38.99       35.62      0.99 o
  -3   9   5       44.97       44.91      1.20 o
  -2   9   5       25.65       30.69      1.08 o
  -1   9   5      217.62      211.23      1.76 o
   0   9   5       12.17        8.29      1.01 o
   1   9   5      139.08      108.54      1.08 o
   2   9   5        0.13        1.00      1.68 o
   3   9   5        0.03        2.07      1.22 o
   4   9   5       55.61       51.55      1.32 o
   5   9   5        1.67        7.56      1.22 o
   6   9   5       57.48       51.75      1.36 o
   7   9   5        3.26        5.56      1.34 o
   8   9   5        3.33        5.28      1.42 o
   9   9   5       47.44       52.28      1.88 o
  10   9   5        0.08        7.22      1.97 o
 -10  10   5        0.58        2.63      1.59 o
  -9  10   5        1.03        3.42      1.41 o
  -8  10   5       23.66       23.84      1.38 o
  -7  10   5        1.43        3.56      1.73 o
  -6  10   5       50.77       50.44      1.61 o
  -5  10   5        9.56       10.84      1.25 o
  -4  10   5       84.27       88.74      1.40 o
  -3  10   5       57.29       55.41      1.29 o
  -2  10   5       97.52       92.55      1.45 o
  -1  10   5      113.63      106.87      1.46 o
   0  10   5       17.08       25.41      1.24 o
   1  10   5        0.08        1.16      1.52 o
   2  10   5       38.96       32.42      1.35 o
   3  10   5       51.63       51.11      1.39 o
   4  10   5       13.67       14.67      1.40 o
   5  10   5        2.69        3.97      1.48 o
   6  10   5       42.31       40.30      1.75 o
   7  10   5       66.42       53.66      1.99 o
   8  10   5       13.02       12.46      1.91 o
  -8  11   5       22.91       29.56      1.77 o
  -7  11   5        0.39        6.30      1.79 o
  -6  11   5        2.83        4.90      1.51 o
  -5  11   5       47.99       53.53      1.52 o
  -4  11   5       65.05       73.46      1.53 o
  -3  11   5       12.85       13.55      1.35 o
  -2  11   5        5.39        4.42      1.54 o
  -1  11   5       17.85       21.43      1.49 o
   0  11   5       37.72       34.14      1.40 o
   1  11   5        8.36        7.52      1.33 o
   2  11   5       13.84       13.56      1.40 o
   3  11   5       40.55       39.82      1.51 o
   4  11   5       47.21       44.73      1.56 o
   5  11   5        0.05        2.23      1.61 o
   6  11   5        0.30        3.66      1.68 o
  -5  12   5       13.68       16.19      1.58 o
  -4  12   5        7.52        8.94      1.56 o
  -3  12   5       32.78       35.23      1.73 o
  -2  12   5        0.32        5.16      1.63 o
  -1  12   5       64.31       66.52      1.78 o
   0  12   5        8.93        9.48      1.63 o
   1  12   5        0.09        2.88      2.47 o
   2  12   5       12.66       12.73      1.47 o
   3  12   5        3.01        8.51      1.54 o
 -16   0   6        9.75        7.05      2.00 o
 -15   0   6        7.82        6.32      1.93 o
 -14   0   6        0.70        0.83      3.08 o
 -13   0   6       37.40       42.96      1.61 o
 -12   0   6       40.10       37.22      1.51 o
 -11   0   6        0.89        2.41      1.41 o
 -10   0   6      291.21      287.05      1.92 o
  -9   0   6       33.41       27.81      1.23 o
  -8   0   6      278.03      288.46      1.67 o
  -7   0   6       15.11       13.47      0.92 o
  -6   0   6      611.13      587.85      1.68 o
  -5   0   6      593.45      554.72      1.90 o
  -4   0   6       34.06       37.28      0.62 o
  -3   0   6      168.27      181.89      0.78 o
  -2   0   6      950.27      917.91      1.75 o
  -1   0   6     2467.09     2403.01      5.69 o
   0   0   6     7073.48     7010.12     24.33 o
   1   0   6     4541.08     4694.96      9.26 o
   2   0   6     1072.18     1095.01      2.82 o
   3   0   6     1392.02     1643.17      3.70 o
   4   0   6       10.44        5.84      0.59 o
   5   0   6     1136.74     1103.08      3.04 o
   6   0   6       16.33       21.41      0.77 o
   7   0   6       21.85       26.86      0.90 o
   8   0   6      336.04      364.58      1.93 o
   9   0   6      209.82      170.96      1.66 o
  10   0   6       15.48        8.16      1.35 o
  11   0   6       78.92       76.46      1.60 o
  12   0   6       88.34       96.48      2.01 o
  13   0   6       51.79       50.59      1.81 o
  14   0   6       13.73       13.72      1.90 o
 -16   1   6       11.72        9.06      1.30 o
 -15   1   6       21.99       19.34      1.28 o
 -14   1   6       48.01       44.09      1.33 o
 -13   1   6        4.80        3.90      1.13 o
 -12   1   6       10.68        7.75      1.04 o
 -11   1   6        5.68        6.00      0.94 o
 -10   1   6      132.02      137.35      1.08 o
  -9   1   6      436.59      427.55      1.72 o
  -8   1   6       58.53       54.34      0.77 o
  -7   1   6      142.63      146.87      0.80 o
  -6   1   6        4.45        7.18      0.53 o
  -5   1   6      449.62      445.10      1.27 o
  -4   1   6      361.97      347.63      0.76 o
  -3   1   6      998.13     1110.46      2.62 o
  -2   1   6      174.70      184.65      0.59 o
  -1   1   6       18.89       25.77      0.34 o
   0   1   6       19.20       29.07      0.33 o
   1   1   6      102.39      124.59      0.51 o
   2   1   6        1.51        8.55      0.33 o
   3   1   6     1528.17     1611.61      3.48 o
   4   1   6       34.92       29.61      0.41 o
   5   1   6       18.30       18.93      0.44 o
   6   1   6      284.39      286.18      1.00 o
   7   1   6      315.74      283.68      1.08 o
   8   1   6       18.97       27.23      0.97 o
   9   1   6      245.22      206.51      1.51 o
  10   1   6       22.65       17.50      0.97 o
  11   1   6       18.21       15.71      1.00 o
  12   1   6        2.32        2.52      1.15 o
  13   1   6       43.15       45.24      1.32 o
  14   1   6       24.02       26.91      1.38 o
 -16   2   6        1.37        2.50      1.61 o
 -15   2   6        1.31        4.32      1.37 o
 -14   2   6       73.37       72.80      1.30 o
 -13   2   6       63.88       54.08      1.11 o
 -12   2   6        5.97        4.95      1.02 o
 -11   2   6      143.70      127.24      1.20 o
 -10   2   6      106.54      105.30      1.04 o
  -9   2   6        2.46        2.62      0.90 o
  -8   2   6       73.58       65.24      0.77 o
  -7   2   6      336.95      358.32      1.13 o
  -6   2   6      328.60      362.67      1.01 o
  -5   2   6       23.13       18.79      0.92 o
  -4   2   6      389.79      430.60      1.48 o
  -3   2   6        0.35        0.71      0.49 o
  -2   2   6      892.75      948.99      2.40 o
  -1   2   6     1062.00     1073.39      2.50 o
   0   2   6      678.82      722.60      2.04 o
   1   2   6      584.01      624.30      2.07 o
   2   2   6       29.10       32.77      0.34 o
   3   2   6     1313.32     1322.79      3.09 o
   4   2   6        6.11        4.50      0.38 o
   5   2   6      121.29      101.63      0.57 o
   6   2   6       64.92       76.76      0.67 o
   7   2   6      938.20      890.16      3.86 o
   8   2   6       33.32       36.95      0.94 o
   9   2   6      170.15      149.87      1.66 o
  10   2   6       46.35       38.91      1.00 o
  11   2   6       18.06       17.32      1.02 o
  12   2   6        0.20        1.38      1.54 o
  13   2   6       23.73       27.49      1.23 o
  14   2   6        4.97       10.04      1.30 o
 -16   3   6       24.46       30.28      1.47 o
 -15   3   6       39.06       37.14      1.39 o
 -14   3   6        2.24        6.45      1.15 o
 -13   3   6       70.49       57.26      1.15 o
 -12   3   6        4.22        6.25      1.01 o
 -11   3   6      280.43      261.76      2.04 o
 -10   3   6      130.44      135.57      1.16 o
  -9   3   6      155.89      151.67      1.04 o
  -8   3   6      305.45      294.94      1.39 o
  -7   3   6      342.95      350.81      1.13 o
  -6   3   6       61.41       54.35      0.67 o
  -5   3   6       11.76       17.61      0.57 o
  -4   3   6     2405.88     2474.63      4.53 o
  -3   3   6      255.12      261.00      1.07 o
  -2   3   6      219.61      274.30      0.94 o
  -1   3   6     1507.04     1609.53      3.98 o
   0   3   6        5.41        5.75      0.43 o
   1   3   6      595.19      673.33      1.66 o
   2   3   6      890.45      928.48      1.91 o
   3   3   6      102.42      108.45      0.72 o
   4   3   6       14.61       21.06      0.41 o
   5   3   6        0.37        0.63      0.45 o
   6   3   6      277.91      255.86      0.97 o
   7   3   6      667.67      626.22      2.97 o
   8   3   6      333.86      323.71      1.99 o
   9   3   6       17.10       18.94      0.82 o
  10   3   6       17.20       15.11      0.94 o
  11   3   6      172.24      171.76      1.39 o
  12   3   6       24.50       27.76      1.12 o
  13   3   6       12.97       14.02      1.48 o
  14   3   6      107.60      109.16      1.91 o
 -15   4   6       41.80       47.67      1.44 o
 -14   4   6        6.52        6.40      1.16 o
 -13   4   6        7.92       12.39      1.12 o
 -12   4   6       33.80       28.98      1.07 o
 -11   4   6      169.63      155.32      1.54 o
 -10   4   6        0.49        2.79      1.00 o
  -9   4   6      245.54      226.51      1.47 o
  -8   4   6       92.87       82.45      0.92 o
  -7   4   6       64.82       62.45      0.76 o
  -6   4   6      320.88      313.13      3.47 o
  -5   4   6        3.17        7.45      0.56 o
  -4   4   6       56.51       46.29      0.62 o
  -3   4   6       98.15       77.14      0.88 o
  -2   4   6      145.19      167.98      0.85 o
  -1   4   6      738.23      729.50      2.26 o
   0   4   6      531.68      587.74      1.42 o
   1   4   6       37.05       42.77      0.64 o
   2   4   6       33.39       30.81      0.49 o
   3   4   6        6.18        8.36      0.55 o
   4   4   6      132.89      135.40      0.71 o
   5   4   6      122.24      119.05      0.82 o
   6   4   6      399.27      381.89      2.06 o
   7   4   6       83.10       66.41      1.78 o
   8   4   6       94.29       86.76      1.44 o
   9   4   6       60.74       51.65      0.92 o
  10   4   6       16.91       15.19      1.06 o
  11   4   6       63.74       67.41      1.53 o
  12   4   6       70.75       76.59      1.60 o
  13   4   6       18.26       17.19      1.58 o
  14   4   6       28.25       33.09      1.68 o
 -15   5   6       17.12       18.50      1.62 o
 -14   5   6        0.28        3.23      1.33 o
 -13   5   6       29.83       25.32      1.18 o
 -12   5   6       46.66       42.48      1.16 o
 -11   5   6        0.83        3.11      1.12 o
 -10   5   6       24.10       25.66      1.04 o
  -9   5   6       72.52       68.76      1.13 o
  -8   5   6      162.92      155.11      1.31 o
  -7   5   6      132.93      107.41      1.96 o
  -6   5   6      493.45      484.74      2.48 o
  -5   5   6      134.22      130.51      1.25 o
  -4   5   6      704.13      709.36      3.13 o
  -3   5   6        4.71        3.04      0.54 o
  -2   5   6       44.23       43.83      0.46 o
  -1   5   6        2.37        3.58      0.32 o
   0   5   6       34.75       30.61      0.64 o
   1   5   6       13.41       15.39      0.56 o
   2   5   6      145.63      139.66      0.75 o
   3   5   6        0.12        1.85      0.62 o
   4   5   6       16.50       17.61      0.68 o
   5   5   6     1079.65     1044.39      4.81 o
   6   5   6     1082.97     1020.27      4.75 o
   7   5   6      594.58      592.05      3.10 o
   8   5   6       25.00       25.06      1.06 o
   9   5   6        1.03        2.84      1.15 o
  10   5   6       69.90       65.02      1.30 o
  11   5   6       58.97       56.11      1.47 o
  12   5   6       21.00       22.96      1.51 o
  13   5   6        9.73       10.95      1.63 o
 -14   6   6        7.78       15.38      1.52 o
 -13   6   6        7.36        8.34      1.37 o
 -12   6   6       32.30       41.91      1.31 o
 -11   6   6        0.09        4.59      1.36 o
 -10   6   6       32.35       38.62      1.23 o
  -9   6   6        0.00        2.20      1.21 o
  -8   6   6      224.42      214.80      1.32 o
  -7   6   6     1052.20      999.56      3.04 o
  -6   6   6       70.83       64.66      1.30 o
  -5   6   6     2360.40     2229.47      6.92 o
  -4   6   6      198.63      196.17      2.16 o
  -3   6   6       33.10       34.69      0.69 o
  -2   6   6       67.46       64.23      0.66 o
  -1   6   6      487.74      505.25      1.91 o
   0   6   6       71.45       71.56      0.75 o
   1   6   6        7.52        7.03      0.52 o
   2   6   6       99.33      103.26      0.94 o
   3   6   6        6.87        9.07      0.79 o
   4   6   6      216.37      218.49      1.99 o
   5   6   6      380.62      360.18      2.27 o
   6   6   6      228.19      221.60      1.54 o
   7   6   6      390.71      400.28      3.16 o
   8   6   6      483.67      461.10      2.85 o
   9   6   6        3.75        7.00      1.35 o
  10   6   6       35.80       34.42      1.43 o
  11   6   6        0.06        3.29      1.55 o
  12   6   6       20.51       25.00      1.66 o
 -13   7   6       16.87       15.59      1.49 o
 -12   7   6       62.55       60.35      1.48 o
 -11   7   6        2.40        5.19      1.18 o
 -10   7   6       11.78       14.43      1.12 o
  -9   7   6       57.46       46.77      1.15 o
  -8   7   6       50.40       49.21      1.16 o
  -7   7   6       21.85       34.63      1.02 o
  -6   7   6      390.63      359.67      1.53 o
  -5   7   6       19.66       23.32      0.91 o
  -4   7   6       97.63       87.31      1.51 o
  -3   7   6      185.81      177.59      1.37 o
  -2   7   6       60.70       57.58      1.35 o
  -1   7   6      190.44      165.49      1.54 o
   0   7   6      122.37      108.49      1.01 o
   1   7   6        0.05        0.82      1.06 o
   2   7   6        2.87        1.85      1.10 o
   3   7   6       27.07       27.43      0.98 o
   4   7   6        0.82        9.87      1.39 o
   5   7   6      949.84      873.71      4.56 o
   6   7   6      246.28      249.56      2.71 o
   7   7   6       52.38       53.60      1.43 o
   8   7   6       49.48       51.96      1.47 o
   9   7   6        2.28        7.18      1.56 o
  10   7   6       48.99       43.75      1.67 o
  11   7   6       81.55       80.66      1.85 o
  12   7   6      138.44      135.68      2.93 o
 -12   8   6        4.40        5.36      1.33 o
 -11   8   6        8.44        5.62      1.27 o
 -10   8   6        3.51        6.40      1.32 o
  -9   8   6        8.32        6.48      1.12 o
  -8   8   6        0.04        2.69      1.11 o
  -7   8   6      119.70      113.18      1.35 o
  -6   8   6      145.16      132.35      1.40 o
  -5   8   6       26.55       25.22      0.86 o
  -4   8   6       16.21       16.01      0.86 o
  -3   8   6       15.87       15.45      1.04 o
  -2   8   6      417.59      402.64      2.02 o
  -1   8   6      214.57      189.65      1.41 o
   0   8   6      103.80       92.34      1.27 o
   1   8   6        0.07        0.99      1.26 o
   2   8   6       37.85       33.93      1.02 o
   3   8   6      461.31      452.43      2.91 o
   4   8   6       93.27       88.72      1.95 o
   5   8   6      456.07      429.54      2.92 o
   6   8   6        2.83        4.97      1.45 o
   7   8   6        5.73        3.69      1.30 o
   8   8   6        7.16        5.33      1.30 o
   9   8   6       82.37       93.79      1.64 o
  10   8   6       28.14       32.89      1.71 o
  11   8   6       20.03       27.59      1.88 o
 -11   9   6        1.58        3.98      1.50 o
 -10   9   6        0.14        3.60      1.57 o
  -9   9   6       17.13       16.79      1.17 o
  -8   9   6       17.84       25.19      1.17 o
  -7   9   6       12.75       13.57      1.16 o
  -6   9   6       13.33       18.57      1.37 o
  -5   9   6        2.35        2.30      1.39 o
  -4   9   6        5.47        2.32      1.35 o
  -3   9   6        0.27        1.72      1.31 o
  -2   9   6       18.35       16.23      1.18 o
  -1   9   6       55.35       53.86      1.11 o
   0   9   6        1.22        2.57      1.02 o
   1   9   6       43.61       41.25      1.22 o
   2   9   6       23.11       18.01      1.09 o
   3   9   6        1.36        2.30      1.23 o
   4   9   6       31.44       30.95      1.29 o
   5   9   6       16.81       15.84      1.27 o
   6   9   6       10.77       12.82      1.35 o
   7   9   6        7.29        7.00      1.45 o
   8   9   6       27.59       25.93      1.52 o
   9   9   6        5.78        9.24      1.61 o
 -10  10   6        4.35        7.48      1.92 o
  -9  10   6        7.41       15.30      1.69 o
  -8  10   6       38.33       45.61      1.78 o
  -7  10   6       13.59       17.79      1.47 o
  -6  10   6        1.62        3.87      1.45 o
  -5  10   6        5.16        6.63      1.25 o
  -4  10   6        4.79        6.52      1.31 o
  -3  10   6       59.62       56.45      1.30 o
  -2  10   6       16.80       15.02      1.32 o
  -1  10   6       14.22       11.75      1.36 o
   0  10   6       75.79       74.17      1.39 o
   1  10   6        0.01        1.75      1.62 o
   2  10   6        9.21       13.96      1.32 o
   3  10   6       26.78       38.60      1.40 o
   4  10   6       48.59       47.34      1.51 o
   5  10   6       23.65       23.24      1.48 o
   6  10   6        0.77        4.71      1.91 o
   7  10   6       18.22       23.51      1.86 o
   8  10   6       12.36       13.17      1.99 o
  -7  11   6        5.92       14.05      1.81 o
  -6  11   6       70.07       74.13      1.73 o
  -5  11   6        5.27        6.48      1.43 o
  -4  11   6       10.11       10.62      1.42 o
  -3  11   6       10.08        6.31      1.35 o
  -2  11   6        4.21        7.13      1.53 o
  -1  11   6       68.30       58.33      1.55 o
   0  11   6       26.36       20.86      1.53 o
   1  11   6        0.82        2.11      1.77 o
   2  11   6        0.24        2.61      1.52 o
   3  11   6        7.90       11.71      1.44 o
   4  11   6       26.40       31.92      1.59 o
   5  11   6       11.15       14.43      1.71 o
   6  11   6        5.06        9.67      1.76 o
  -4  12   6        0.09        2.84      2.06 o
  -3  12   6        3.57        9.87      1.66 o
  -2  12   6       13.12       16.81      1.66 o
  -1  12   6       12.96       11.90      1.61 o
   0  12   6        8.47        9.62      1.75 o
   1  12   6        3.99        4.69      1.68 o
   2  12   6        3.52        7.60      1.57 o
 -16   1   7        3.63        4.53      1.39 o
 -15   1   7       18.54       20.56      1.36 o
 -14   1   7        4.07        3.40      1.24 o
 -13   1   7       35.51       28.05      1.10 o
 -12   1   7        1.23        2.25      1.17 o
 -11   1   7        7.05        5.98      0.92 o
 -10   1   7       47.80       40.12      0.92 o
  -9   1   7       64.10       57.16      0.85 o
  -8   1   7       85.15       76.44      0.94 o
  -7   1   7      211.90      192.32      1.09 o
  -6   1   7      912.35      879.54      2.76 o
  -5   1   7      246.55      255.38      1.29 o
  -4   1   7      129.85      141.35      0.71 o
  -3   1   7     1157.45     1267.44      1.79 o
  -2   1   7      231.20      221.59      0.98 o
  -1   1   7      113.07      113.02      0.53 o
   0   1   7     1165.98     1191.84      3.03 o
   1   1   7        0.57        0.73      0.27 o
   2   1   7      397.48      404.96      0.79 o
   3   1   7      433.01      431.04      1.19 o
   4   1   7        0.02        0.75      0.38 o
   5   1   7      212.19      176.05      0.68 o
   6   1   7      172.64      171.79      0.87 o
   7   1   7      178.55      180.39      0.90 o
   8   1   7        0.30        1.20      0.88 o
   9   1   7       10.61       12.94      0.84 o
  10   1   7       30.99       32.42      1.00 o
  11   1   7       13.07       12.85      1.05 o
  12   1   7      110.59      101.55      1.27 o
  13   1   7       36.00       34.11      1.31 o
  14   1   7       17.78       19.99      1.41 o
 -16   2   7        1.23        3.18      1.52 o
 -15   2   7        1.54        4.04      1.50 o
 -14   2   7        1.12        4.59      1.25 o
 -13   2   7       15.86       15.84      1.14 o
 -12   2   7       27.06       27.12      1.02 o
 -11   2   7        8.90       10.02      0.98 o
 -10   2   7      211.02      206.07      1.47 o
  -9   2   7        0.18        1.06      1.08 o
  -8   2   7       49.60       53.25      0.80 o
  -7   2   7       52.72       45.56      0.73 o
  -6   2   7        0.03        0.80      0.75 o
  -5   2   7      162.32      182.66      0.82 o
  -4   2   7       72.95       57.67      0.59 o
  -3   2   7      156.71      168.07      0.61 o
  -2   2   7      389.15      416.99      0.90 o
  -1   2   7      239.89      257.63      0.85 o
   0   2   7       39.65       53.91      0.33 o
   1   2   7      100.27       95.72      0.44 o
   2   2   7       11.13       12.98      0.31 o
   3   2   7      822.53      844.78      1.35 o
   4   2   7        8.54        8.50      0.42 o
   5   2   7      141.30      127.98      0.77 o
   6   2   7       50.56       54.32      0.74 o
   7   2   7      490.85      475.37      2.86 o
   8   2   7      110.46      111.51      0.99 o
   9   2   7       13.04        6.80      0.82 o
  10   2   7       12.91        9.72      0.91 o
  11   2   7       54.59       46.72      1.08 o
  12   2   7        2.84        3.53      1.08 o
  13   2   7        0.03        2.19      1.45 o
  14   2   7       29.68       44.52      1.71 o
 -16   3   7        0.27        3.69      1.57 o
 -15   3   7       40.90       48.61      1.41 o
 -14   3   7        6.01        5.51      1.23 o
 -13   3   7        0.05        3.55      1.15 o
 -12   3   7       34.66       36.17      1.13 o
 -11   3   7       17.04       20.51      1.03 o
 -10   3   7       23.47       24.67      0.89 o
  -9   3   7       52.11       49.89      0.92 o
  -8   3   7      534.76      513.86      1.80 o
  -7   3   7        0.35        2.59      0.66 o
  -6   3   7      121.25      114.73      0.74 o
  -5   3   7       38.99       37.67      0.62 o
  -4   3   7      105.45      105.64      0.87 o
  -3   3   7       15.98       13.04      0.42 o
  -2   3   7       71.39       71.20      0.45 o
  -1   3   7       67.90       41.24      0.46 o
   0   3   7       30.79       44.61      0.49 o
   1   3   7      194.14      203.82      0.84 o
   2   3   7      121.25       96.17      0.65 o
   3   3   7        0.47        0.49      0.24 o
   4   3   7      225.65      211.13      1.24 o
   5   3   7       49.67       48.31      0.60 o
   6   3   7      890.86      852.52      4.01 o
   7   3   7       53.06       52.48      1.17 o
   8   3   7       36.85       44.27      0.81 o
   9   3   7       34.58       30.89      0.84 o
  10   3   7      137.81      130.17      1.36 o
  11   3   7       95.01      100.72      1.64 o
  12   3   7        1.46        2.06      1.60 o
  13   3   7       35.17       39.92      1.60 o
  14   3   7       65.16       90.60      2.12 o
 -15   4   7        0.54        6.08      1.40 o
 -14   4   7        8.73       14.13      1.25 o
 -13   4   7        7.35       10.15      1.20 o
 -12   4   7      108.10      102.76      1.58 o
 -11   4   7      103.08      110.84      1.38 o
 -10   4   7       26.69       28.90      1.04 o
  -9   4   7      322.08      317.28      1.62 o
  -8   4   7        7.60        8.02      0.98 o
  -7   4   7      463.24      424.04      2.17 o
  -6   4   7       20.39       19.90      0.67 o
  -5   4   7       32.20       27.48      0.63 o
  -4   4   7       36.03       37.62      0.56 o
  -3   4   7      728.35      751.18      2.28 o
  -2   4   7      659.39      674.14      2.44 o
  -1   4   7      123.96      120.53      0.94 o
   0   4   7        0.00        0.97      0.54 o
   1   4   7       83.41       97.24      0.77 o
   2   4   7       99.75       88.35      0.70 o
   3   4   7      174.26      173.93      0.98 o
   4   4   7       16.55       17.45      0.75 o
   5   4   7      277.66      272.22      1.25 o
   6   4   7     1722.39     1680.60      8.15 o
   7   4   7       92.00       81.95      1.08 o
   8   4   7       90.22       81.30      1.12 o
   9   4   7       15.06       12.67      1.18 o
  10   4   7        2.13        3.85      1.36 o
  11   4   7        3.48        7.38      1.37 o
  12   4   7       10.68       11.81      1.46 o
  13   4   7        2.99        7.01      1.55 o
 -15   5   7        0.02        4.30      1.61 o
 -14   5   7        8.51       10.32      1.27 o
 -13   5   7        0.10        3.12      1.38 o
 -12   5   7        0.08        2.61      1.23 o
 -11   5   7      137.11      122.62      1.59 o
 -10   5   7        5.18        4.47      1.06 o
  -9   5   7       75.91       76.10      1.24 o
  -8   5   7       24.70       22.00      1.02 o
  -7   5   7      881.57      789.85      2.65 o
  -6   5   7      118.86      119.66      1.26 o
  -5   5   7     1124.99     1087.74      4.53 o
  -4   5   7        0.85        6.26      0.79 o
  -3   5   7       79.64       78.38      0.74 o
  -2   5   7       93.69       86.34      0.62 o
  -1   5   7        0.01        0.82      0.95 o
   0   5   7       41.40       46.36      0.71 o
   1   5   7      332.69      317.81      1.56 o
   2   5   7       62.23       65.77      0.67 o
   3   5   7      143.35      140.72      0.99 o
   4   5   7      112.63      108.13      1.03 o
   5   5   7      736.40      676.74      2.73 o
   6   5   7       67.90       74.87      1.68 o
   7   5   7        5.59       10.78      1.00 o
   8   5   7        0.01        2.79      1.04 o
   9   5   7       39.25       38.96      1.26 o
  10   5   7       26.79       28.45      1.32 o
  11   5   7       82.97       98.62      1.59 o
  12   5   7       44.55       49.40      1.54 o
  13   5   7       32.74       43.92      1.72 o
 -14   6   7       15.89       20.15      1.54 o
 -13   6   7        0.56        4.57      1.62 o
 -12   6   7       10.74       11.24      1.28 o
 -11   6   7       38.03       38.18      1.33 o
 -10   6   7        4.64        4.93      1.21 o
  -9   6   7       65.55       57.76      1.12 o
  -8   6   7       28.51       27.47      0.91 o
  -7   6   7      200.36      192.17      1.12 o
  -6   6   7       53.52       54.48      0.95 o
  -5   6   7       60.39       66.07      1.54 o
  -4   6   7      110.67      131.75      2.23 o
  -3   6   7      130.65      128.80      1.42 o
  -2   6   7       32.76       36.68      0.60 o
  -1   6   7       18.96       24.46      0.70 o
   0   6   7       78.24       81.22      0.77 o
   1   6   7      346.99      350.08      1.76 o
   2   6   7      528.70      526.99      2.79 o
   3   6   7        2.35       12.63      2.18 o
   4   6   7      441.33      432.77      3.67 o
   5   6   7      376.08      362.70      2.77 o
   6   6   7      506.32      487.63      3.31 o
   7   6   7       10.83       14.47      1.13 o
   8   6   7       39.93       38.80      1.27 o
   9   6   7        0.24        2.55      1.49 o
  10   6   7       53.34       68.37      1.69 o
  11   6   7       55.04       61.28      1.89 o
  12   6   7        0.06        5.95      2.00 o
 -13   7   7       12.18       14.94      1.46 o
 -12   7   7        0.52        5.44      1.38 o
 -11   7   7        0.32        3.13      1.35 o
 -10   7   7        1.41        3.43      1.18 o
  -9   7   7        0.58        2.73      1.13 o
  -8   7   7       58.92       74.75      1.12 o
  -7   7   7      104.03      103.61      1.10 o
  -6   7   7        8.40       12.84      0.90 o
  -5   7   7       84.71       68.52      1.12 o
  -4   7   7      101.99      108.33      1.38 o
  -3   7   7        7.46        6.40      0.98 o
  -2   7   7        0.01        4.35      0.87 o
  -1   7   7        0.42        3.14      0.97 o
   0   7   7       41.25       37.92      0.89 o
   1   7   7       42.24       35.46      0.96 o
   2   7   7        6.64        5.18      0.99 o
   3   7   7        7.06       10.02      1.18 o
   4   7   7      761.96      753.10      6.74 o
   5   7   7       36.82       39.06      1.85 o
   6   7   7      261.47      262.90      1.83 o
   7   7   7        5.56        5.20      1.28 o
   8   7   7       10.92       10.83      1.34 o
   9   7   7        0.38        3.35      1.46 o
  10   7   7       10.00       14.48      1.78 o
  11   7   7       11.54       16.26      1.86 o
 -12   8   7        0.00        1.78      1.57 o
 -11   8   7        1.88        4.13      1.39 o
 -10   8   7        0.01        2.41      1.36 o
  -9   8   7       11.14        9.35      1.21 o
  -8   8   7        0.25        4.93      1.10 o
  -7   8   7      110.01       97.38      1.34 o
  -6   8   7       44.27       42.05      1.27 o
  -5   8   7        5.15        2.89      1.36 o
  -4   8   7       33.08       26.79      1.09 o
  -3   8   7      343.18      325.73      2.07 o
  -2   8   7      133.91      130.02      1.31 o
  -1   8   7       69.86       48.81      1.04 o
   0   8   7        2.64        3.47      1.23 o
   1   8   7      161.41      148.66      1.39 o
   2   8   7        3.41        3.52      1.30 o
   3   8   7      297.44      286.69      2.64 o
   4   8   7       20.05       21.85      1.23 o
   5   8   7       40.77       46.89      1.39 o
   6   8   7       39.66       39.63      1.35 o
   7   8   7       29.38       28.47      1.38 o
   8   8   7        0.25        1.72      1.78 o
   9   8   7        0.15        2.77      1.61 o
  10   8   7        2.25        6.44      1.72 o
 -11   9   7        0.35        3.86      1.57 o
 -10   9   7       82.06       89.30      1.80 o
  -9   9   7       21.54       29.19      1.56 o
  -8   9   7       29.01       32.99      1.55 o
  -7   9   7       16.88       21.61      1.39 o
  -6   9   7        0.85        5.41      1.39 o
  -5   9   7       26.31       24.69      1.46 o
  -4   9   7       52.42       42.88      1.18 o
  -3   9   7        1.85        3.42      1.13 o
  -2   9   7      129.22      112.70      1.38 o
  -1   9   7       43.24       40.31      1.06 o
   0   9   7       31.28       28.20      1.05 o
   1   9   7        1.70        4.33      1.41 o
   2   9   7      212.36      202.48      1.78 o
   3   9   7        0.25        5.57      1.16 o
   4   9   7       38.00       36.94      1.35 o
   5   9   7       24.41       20.53      1.50 o
   6   9   7        1.31        3.08      1.79 o
   7   9   7        6.00        6.69      1.53 o
   8   9   7        0.11        3.12      2.03 o
   9   9   7        0.12        3.66      1.85 o
  -9  10   7       11.21       18.57      1.84 o
  -8  10   7       35.82       47.92      1.88 o
  -7  10   7       17.57       21.86      1.61 o
  -6  10   7       20.27       24.01      1.64 o
  -5  10   7        8.58        6.93      1.41 o
  -4  10   7        1.92        4.76      1.25 o
  -3  10   7       48.96       45.48      1.34 o
  -2  10   7        9.79       13.96      1.30 o
  -1  10   7        5.47        8.39      1.38 o
   0  10   7      100.51       97.19      1.43 o
   1  10   7       46.04       35.44      1.35 o
   2  10   7        1.65        4.21      1.46 o
   3  10   7      144.52      133.09      1.78 o
   4  10   7      121.07      119.07      1.76 o
   5  10   7        0.14        4.91      1.73 o
   6  10   7        1.73        2.93      2.24 o
   7  10   7        4.73        5.83      1.79 o
  -7  11   7       15.15       27.25      1.74 o
  -6  11   7       31.85       39.19      1.69 o
  -5  11   7        2.51        2.81      1.71 o
  -4  11   7        9.31       12.21      1.60 o
  -3  11   7        2.88        6.88      1.56 o
  -2  11   7       19.15       24.69      1.67 o
  -1  11   7       13.07       17.19      1.65 o
   0  11   7       33.61       39.10      1.83 o
   1  11   7       11.78       11.68      1.53 o
   2  11   7       20.13       16.27      1.57 o
   3  11   7        0.47        4.23      1.79 o
   4  11   7        2.93        5.04      1.77 o
   5  11   7       24.93       25.65      1.75 o
  -2  12   7       26.37       41.22      1.91 o
  -1  12   7        1.78        5.31      2.01 o
   0  12   7        2.12        5.94      2.01 o
 -16   0   8        8.74       12.06      1.81 o
 -15   0   8       71.18       73.92      2.03 o
 -14   0   8       24.72       26.89      1.80 o
 -13   0   8        0.18        1.59      2.18 o
 -12   0   8       81.54       81.37      1.74 o
 -11   0   8       27.06       24.34      1.49 o
 -10   0   8      135.33      129.15      1.67 o
  -9   0   8        6.48        5.09      1.07 o
  -8   0   8       66.74       75.94      1.16 o
  -7   0   8       14.74        9.98      0.83 o
  -6   0   8      746.97      762.95      3.23 o
  -5   0   8       51.89       43.44      0.77 o
  -4   0   8     1312.02     1322.57      4.16 o
  -3   0   8     1914.06     2019.90      5.05 o
  -2   0   8      160.70      169.47      1.46 o
  -1   0   8      218.53      212.73      1.03 o
   0   0   8      612.23      616.44      1.49 o
   1   0   8      390.64      375.00      1.72 o
   2   0   8      221.80      218.10      1.42 o
   3   0   8      459.84      470.20      2.00 o
   4   0   8      698.46      683.81      2.16 o
   5   0   8      366.68      364.64      2.33 o
   6   0   8        4.29        1.74      0.79 o
   7   0   8       54.58       40.23      0.98 o
   8   0   8      299.92      236.79      1.49 o
   9   0   8      121.98      122.21      1.52 o
  10   0   8      130.31      114.21      1.72 o
  11   0   8        2.52        3.41      1.39 o
  12   0   8       14.94       17.56      1.73 o
  13   0   8       28.87       30.40      1.98 o
 -16   1   8       21.70       17.20      1.45 o
 -15   1   8        0.56        3.02      1.26 o
 -14   1   8        5.57        8.40      1.20 o
 -13   1   8        6.48        6.56      1.14 o
 -12   1   8       38.53       36.32      1.13 o
 -11   1   8      199.69      196.38      1.66 o
 -10   1   8        0.14        4.20      1.18 o
  -9   1   8        3.20        2.49      0.84 o
  -8   1   8        1.08        1.41      0.74 o
  -7   1   8      371.62      365.21      2.09 o
  -6   1   8        2.11        2.56      0.56 o
  -5   1   8      314.39      348.44      1.05 o
  -4   1   8        0.18        0.92      0.64 o
  -3   1   8      446.05      514.15      1.33 o
  -2   1   8        1.26        1.75      0.47 o
  -1   1   8     1023.60     1143.98      2.28 o
   0   1   8        9.65        5.93      0.35 o
   1   1   8      644.99      666.85      1.50 o
   2   1   8        7.97        4.53      0.38 o
   3   1   8      134.05      136.61      0.68 o
   4   1   8       78.97       81.98      0.62 o
   5   1   8       56.58       58.30      0.63 o
   6   1   8       11.87        7.96      0.59 o
   7   1   8       32.95       18.60      0.67 o
   8   1   8       17.44       19.82      0.77 o
   9   1   8      230.50      201.94      1.62 o
  10   1   8       11.82       11.27      0.96 o
  11   1   8        5.01        4.30      1.05 o
  12   1   8        3.85        3.04      1.23 o
  13   1   8        4.40        5.32      1.36 o
 -16   2   8        1.43        4.00      1.67 o
 -15   2   8       11.52       10.11      1.30 o
 -14   2   8        5.83        7.04      1.26 o
 -13   2   8      147.32      135.83      1.93 o
 -12   2   8        8.99       11.80      1.04 o
 -11   2   8      273.64      254.79      2.14 o
 -10   2   8        1.73        3.99      0.88 o
  -9   2   8       82.56       82.06      1.18 o
  -8   2   8       14.64       12.60      0.76 o
  -7   2   8        0.10        1.35      0.61 o
  -6   2   8       15.39       18.46      0.55 o
  -5   2   8       85.28       87.12      0.90 o
  -4   2   8       28.53       31.12      0.51 o
  -3   2   8       98.30      108.05      0.76 o
  -2   2   8       35.46       24.29      0.43 o
  -1   2   8      420.13      391.99      1.14 o
   0   2   8        6.66        4.74      0.30 o
   1   2   8      146.07      161.70      0.92 o
   2   2   8      299.91      291.34      1.19 o
   3   2   8      588.82      516.11      1.68 o
   4   2   8      232.95      216.38      0.73 o
   5   2   8      406.32      390.72      2.28 o
   6   2   8       23.10       27.70      0.82 o
   7   2   8       34.84       23.36      0.79 o
   8   2   8       38.59       30.68      0.84 o
   9   2   8       43.92       40.76      0.91 o
  10   2   8        5.95        8.95      0.95 o
  11   2   8       93.39       96.32      1.50 o
  12   2   8        9.77       10.47      1.39 o
  13   2   8        5.49        8.21      1.53 o
 -15   3   8        0.41        5.21      1.35 o
 -14   3   8        2.05        3.50      1.31 o
 -13   3   8        1.40        3.04      1.40 o
 -12   3   8       84.70       82.60      1.41 o
 -11   3   8       24.44       29.95      1.56 o
 -10   3   8        4.99        6.13      0.98 o
  -9   3   8        0.04        1.44      1.16 o
  -8   3   8       81.51       89.23      1.28 o
  -7   3   8       52.31       56.25      0.87 o
  -6   3   8      217.10      214.63      1.09 o
  -5   3   8        0.82        0.84      0.70 o
  -4   3   8      219.07      229.96      0.88 o
  -3   3   8        4.00        3.77      0.41 o
  -2   3   8      582.47      562.53      1.94 o
  -1   3   8      142.27      135.57      0.95 o
   0   3   8       83.98       91.23      0.67 o
   1   3   8      734.88      735.04      1.80 o
   2   3   8      641.18      620.59      2.39 o
   3   3   8      605.84      577.43      2.90 o
   4   3   8      385.17      340.97      1.35 o
   5   3   8       42.52       53.17      0.73 o
   6   3   8      291.88      285.13      1.53 o
   7   3   8       29.36       18.88      0.97 o
   8   3   8      272.71      253.29      1.78 o
   9   3   8       48.96       46.50      1.23 o
  10   3   8       35.92       32.01      1.35 o
  11   3   8      134.47      131.93      2.40 o
  12   3   8       89.05       84.24      1.74 o
  13   3   8       19.34       25.94      1.56 o
 -15   4   8        4.08        6.49      1.32 o
 -14   4   8        3.23        6.52      1.48 o
 -13   4   8       75.72       59.54      1.28 o
 -12   4   8        0.45        4.36      1.21 o
 -11   4   8        8.97       10.03      1.05 o
 -10   4   8      233.32      233.75      1.96 o
  -9   4   8       10.40       10.28      1.01 o
  -8   4   8      185.10      169.37      1.56 o
  -7   4   8      471.86      446.48      2.69 o
  -6   4   8       31.99       33.50      0.71 o
  -5   4   8      166.10      167.24      1.11 o
  -4   4   8        6.49        5.64      0.53 o
  -3   4   8      322.44      317.06      1.24 o
  -2   4   8        0.44        0.78      0.36 o
  -1   4   8      211.76      221.67      0.88 o
   0   4   8        0.00        0.88      0.66 o
   1   4   8     1034.50     1052.60      3.76 o
   2   4   8        0.02        2.09      0.67 o
   3   4   8       30.58       33.36      0.96 o
   4   4   8       31.59       23.30      0.95 o
   5   4   8     2584.83     2483.26     10.32 o
   6   4   8        0.03        4.66      0.91 o
   7   4   8      188.44      178.29      1.70 o
   8   4   8       79.83       67.79      1.16 o
   9   4   8      226.53      216.23      2.23 o
  10   4   8       52.60       47.11      1.37 o
  11   4   8        3.97        4.43      1.53 o
  12   4   8        0.40        2.54      1.70 o
  13   4   8       49.13       57.41      1.79 o
 -14   5   8        8.61       10.01      1.41 o
 -13   5   8        1.76        4.51      1.28 o
 -12   5   8        1.02        3.82      1.33 o
 -11   5   8       17.42       17.69      1.16 o
 -10   5   8       38.43       46.04      1.22 o
  -9   5   8       11.24        7.34      1.08 o
  -8   5   8      186.82      171.40      1.18 o
  -7   5   8      167.21      155.66      1.37 o
  -6   5   8      822.79      777.87      3.04 o
  -5   5   8      123.58      123.03      1.60 o
  -4   5   8       91.21       88.64      1.65 o
  -3   5   8        5.77        4.65      0.51 o
  -2   5   8       10.47       13.71      0.47 o
  -1   5   8        0.22        1.12      0.81 o
   0   5   8       28.41       21.89      0.68 o
   1   5   8       82.80       75.57      1.10 o
   2   5   8      175.31      173.78      1.27 o
   3   5   8      977.33      938.64      4.69 o
   4   5   8       37.44       30.87      1.06 o
   5   5   8      605.17      608.13      4.12 o
   6   5   8        0.00        3.18      1.00 o
   7   5   8       28.54       27.85      1.05 o
   8   5   8       23.95       24.98      1.10 o
   9   5   8       12.93       13.29      1.20 o
  10   5   8      149.78      163.34      1.70 o
  11   5   8       64.06       68.48      1.60 o
  12   5   8       58.88       72.54      1.86 o
 -14   6   8       13.27       14.94      1.61 o
 -13   6   8        0.03        3.65      1.56 o
 -12   6   8        0.08        2.31      1.42 o
 -11   6   8        0.25        3.78      1.23 o
 -10   6   8       25.34       21.35      1.17 o
  -9   6   8        2.43        6.23      1.02 o
  -8   6   8        0.00        2.74      0.90 o
  -7   6   8       65.36       60.56      0.93 o
  -6   6   8        0.48        2.19      0.93 o
  -5   6   8      372.46      335.33      2.78 o
  -4   6   8        0.67        3.58      0.88 o
  -3   6   8      460.31      419.90      2.12 o
  -2   6   8      282.52      240.52      1.67 o
  -1   6   8       15.76        9.10      0.72 o
   0   6   8       42.46       30.28      0.82 o
   1   6   8      101.33      105.47      1.98 o
   2   6   8      335.93      323.04      3.56 o
   3   6   8       44.86       43.69      1.94 o
   4   6   8      144.38      124.02      1.76 o
   5   6   8        3.31        5.06      1.25 o
   6   6   8       18.89       17.78      1.13 o
   7   6   8        3.81        6.00      1.22 o
   8   6   8        1.94        2.71      1.27 o
   9   6   8       34.45       37.05      1.47 o
  10   6   8        0.02        5.90      1.57 o
  11   6   8       50.32       63.76      1.87 o
 -13   7   8       10.39       11.09      1.41 o
 -12   7   8        1.67        4.54      1.36 o
 -11   7   8        6.62        6.36      1.14 o
 -10   7   8       62.08       58.80      1.22 o
  -9   7   8       16.49       12.99      1.07 o
  -8   7   8       11.55       14.41      1.04 o
  -7   7   8      328.80      311.08      1.89 o
  -6   7   8        2.51        4.57      1.00 o
  -5   7   8        0.02        0.75      1.39 o
  -4   7   8       13.97       17.76      1.13 o
  -3   7   8      145.59      142.63      1.25 o
  -2   7   8      129.67      130.15      1.11 o
  -1   7   8      191.10      172.25      1.67 o
   0   7   8       13.95        6.83      0.88 o
   1   7   8        1.33        1.35      1.47 o
   2   7   8      272.46      243.29      2.83 o
   3   7   8        3.04        3.84      1.39 o
   4   7   8       34.32       36.21      1.24 o
   5   7   8        3.76        5.28      1.24 o
   6   7   8       53.44       45.74      1.45 o
   7   7   8        8.06        8.35      1.22 o
   8   7   8       47.59       43.54      1.49 o
   9   7   8       14.23       15.59      1.58 o
  10   7   8      121.48      131.80      2.14 o
 -12   8   8       11.18       15.39      1.37 o
 -11   8   8        4.07        8.62      1.29 o
 -10   8   8       13.51       23.05      1.39 o
  -9   8   8      117.57      122.21      2.17 o
  -8   8   8       30.13       34.52      1.58 o
  -7   8   8      113.09      103.90      1.42 o
  -6   8   8       23.11       24.59      1.13 o
  -5   8   8        7.96       12.62      1.24 o
  -4   8   8      101.01      102.27      1.34 o
  -3   8   8        9.30        9.15      1.00 o
  -2   8   8       36.30       32.48      1.12 o
  -1   8   8       17.70       14.20      1.07 o
   0   8   8       84.38       74.99      1.12 o
   1   8   8        5.32        4.35      1.15 o
   2   8   8       31.89       32.01      1.09 o
   3   8   8       69.89       72.16      1.48 o
   4   8   8        0.73        2.00      1.43 o
   5   8   8      225.69      237.12      2.45 o
   6   8   8        2.18        4.59      1.53 o
   7   8   8        4.57        4.88      1.33 o
   8   8   8        6.76        5.55      1.44 o
   9   8   8        3.41        2.46      1.76 o
 -10   9   8       29.51       37.98      1.71 o
  -9   9   8        0.29       11.16      1.64 o
  -8   9   8       43.34       53.97      1.64 o
  -7   9   8        4.15        9.16      1.44 o
  -6   9   8        2.90        3.91      1.44 o
  -5   9   8       12.42        9.00      1.50 o
  -4   9   8        0.04        1.98      1.67 o
  -3   9   8       10.73        8.06      1.33 o
  -2   9   8       25.42       24.53      1.36 o
  -1   9   8        9.87       10.16      1.25 o
   0   9   8        1.74        5.04      1.54 o
   1   9   8        1.82        4.45      1.35 o
   2   9   8        1.93        6.80      1.35 o
   3   9   8        5.90        9.61      1.35 o
   4   9   8       18.83       22.15      1.35 o
   5   9   8        5.14        7.31      1.41 o
   6   9   8        8.02        8.18      1.51 o
   7   9   8        0.25        1.80      1.88 o
   8   9   8        0.82        2.63      2.29 o
  -9  10   8        0.77       10.10      1.99 o
  -8  10   8       15.06       35.12      1.78 o
  -7  10   8        6.95       11.64      1.72 o
  -6  10   8        8.94        5.43      1.69 o
  -5  10   8       21.60       19.34      1.52 o
  -4  10   8       16.14       13.38      1.59 o
  -3  10   8        0.64        3.19      1.69 o
  -2  10   8        0.81        3.49      1.79 o
  -1  10   8       41.82       39.55      1.44 o
   0  10   8        6.21        9.15      1.55 o
   1  10   8       53.53       55.35      1.60 o
   2  10   8       78.96       82.45      1.88 o
   3  10   8        3.27       11.50      1.72 o
   4  10   8        0.00        3.89      1.67 o
   5  10   8       55.06       54.47      1.87 o
   6  10   8       18.63       20.51      1.69 o
  -6  11   8        4.37        4.89      1.72 o
  -5  11   8        0.17        2.98      2.32 o
  -4  11   8        0.44        4.75      1.81 o
  -3  11   8       68.52       71.37      1.84 o
  -2  11   8       30.95       29.42      1.80 o
  -1  11   8        3.92        4.40      1.62 o
   0  11   8        2.63        4.34      1.98 o
   1  11   8       10.61       13.40      1.72 o
   2  11   8        4.45        6.83      1.67 o
   3  11   8       11.45       12.89      1.71 o
   4  11   8        0.08        4.27      1.73 o
 -15   1   9        2.14        4.53      1.38 o
 -14   1   9        0.05        4.84      1.38 o
 -13   1   9       28.14       36.49      1.22 o
 -12   1   9        0.00        6.34      1.23 o
 -11   1   9        0.24        3.62      1.18 o
 -10   1   9      100.38       99.11      1.09 o
  -9   1   9        0.37        2.65      0.86 o
  -8   1   9        3.72        5.97      0.67 o
  -7   1   9        6.00        8.05      0.60 o
  -6   1   9       65.88       70.31      0.66 o
  -5   1   9      273.53      296.53      1.26 o
  -4   1   9        3.06        5.71      0.47 o
  -3   1   9      353.71      343.11      1.33 o
  -2   1   9       79.17       77.35      0.59 o
  -1   1   9      303.50      324.43      1.05 o
   0   1   9      838.94      793.11      1.53 o
   1   1   9        0.03        1.22      0.48 o
   2   1   9      644.10      617.40      1.28 o
   3   1   9       10.56        8.31      0.54 o
   4   1   9       13.24       13.32      0.52 o
   5   1   9       87.83       82.83      0.70 o
   6   1   9      112.61       97.42      0.78 o
   7   1   9       67.26       47.33      0.78 o
   8   1   9       91.50       83.53      1.14 o
   9   1   9      232.12      218.72      1.51 o
  10   1   9       36.11       33.01      1.04 o
  11   1   9       35.11       38.77      1.26 o
  12   1   9       62.25       72.78      1.95 o
  13   1   9       97.67      108.88      1.85 o
 -15   2   9        0.74        4.23      1.52 o
 -14   2   9        0.02        3.51      1.48 o
 -13   2   9       53.22       53.10      1.27 o
 -12   2   9       25.77       30.13      1.19 o
 -11   2   9      196.72      198.11      1.79 o
 -10   2   9        0.33        1.99      1.03 o
  -9   2   9       77.99       70.83      1.01 o
  -8   2   9      230.02      217.48      1.54 o
  -7   2   9       76.02       71.77      0.83 o
  -6   2   9        4.73        3.66      0.65 o
  -5   2   9       27.09       27.26      0.61 o
  -4   2   9      366.44      357.91      1.68 o
  -3   2   9       40.36       42.40      0.59 o
  -2   2   9       67.12       59.44      0.54 o
  -1   2   9       48.75       55.94      0.60 o
   0   2   9     1032.73     1056.11      2.91 o
   1   2   9      477.24      465.61      1.30 o
   2   2   9        2.02        5.77      0.41 o
   3   2   9      188.73      174.92      0.68 o
   4   2   9       41.30       41.64      0.82 o
   5   2   9       21.82       14.80      0.70 o
   6   2   9      327.68      270.06      1.15 o
   7   2   9       18.73       11.35      0.81 o
   8   2   9      201.59      180.37      1.66 o
   9   2   9        0.10        2.91      1.16 o
  10   2   9        3.26        3.90      1.28 o
  11   2   9        2.29        3.25      1.42 o
  12   2   9        0.44        1.80      1.72 o
  13   2   9        1.85        4.46      1.62 o
 -15   3   9        0.10        4.23      1.56 o
 -14   3   9        0.15        5.87      1.39 o
 -13   3   9       25.01       24.50      1.17 o
 -12   3   9       51.67       45.78      1.15 o
 -11   3   9      154.20      150.80      2.08 o
 -10   3   9       10.27        8.16      0.97 o
  -9   3   9        0.14        2.22      1.22 o
  -8   3   9      693.65      654.31      3.67 o
  -7   3   9        4.84        7.20      0.94 o
  -6   3   9      220.82      239.30      1.57 o
  -5   3   9       24.97       27.57      0.62 o
  -4   3   9      277.11      270.86      0.91 o
  -3   3   9       64.39       62.24      0.51 o
  -2   3   9      274.20      256.14      0.84 o
  -1   3   9       17.43       22.50      0.38 o
   0   3   9      165.91      150.00      1.16 o
   1   3   9       21.91       22.88      0.55 o
   2   3   9      834.81      796.90      1.84 o
   3   3   9      551.03      503.36      2.72 o
   4   3   9     1677.44     1637.41      7.98 o
   5   3   9      548.44      529.71      3.08 o
   6   3   9       54.80       54.69      1.01 o
   7   3   9        7.22        5.12      0.97 o
   8   3   9      182.60      174.58      1.47 o
   9   3   9       22.58       21.91      1.18 o
  10   3   9       55.84       59.97      1.53 o
  11   3   9        9.73        7.03      1.47 o
  12   3   9       10.45       10.35      1.55 o
 -15   4   9       15.99       19.29      1.40 o
 -14   4   9        0.04        4.57      1.67 o
 -13   4   9        3.36        5.09      1.24 o
 -12   4   9        2.90        4.63      1.19 o
 -11   4   9       11.02        9.56      1.12 o
 -10   4   9        5.55        7.09      1.07 o
  -9   4   9       15.10       12.77      1.04 o
  -8   4   9        5.36        5.93      0.92 o
  -7   4   9      616.34      593.82      3.36 o
  -6   4   9       90.53       82.61      1.35 o
  -5   4   9       58.05       58.81      0.98 o
  -4   4   9        5.14        6.50      0.53 o
  -3   4   9        2.14        4.86      0.45 o
  -2   4   9        0.86        0.27      0.41 o
  -1   4   9       44.08       46.36      1.01 o
   0   4   9      695.17      690.17      3.17 o
   1   4   9       27.48       32.62      1.29 o
   2   4   9     1344.64     1356.61      4.99 o
   3   4   9      509.16      476.15      1.88 o
   4   4   9      630.24      584.26      3.99 o
   5   4   9       35.40       40.56      1.04 o
   6   4   9      122.36      114.17      1.15 o
   7   4   9       26.91       24.66      1.00 o
   8   4   9       86.29       90.73      1.28 o
   9   4   9       17.00       18.56      1.23 o
  10   4   9       23.74       26.13      1.44 o
  11   4   9       10.93       11.12      1.48 o
  12   4   9       18.36       19.48      1.56 o
 -14   5   9       18.45       18.70      1.43 o
 -13   5   9       22.63       22.39      1.34 o
 -12   5   9        4.01        8.22      1.29 o
 -11   5   9       26.10       24.62      1.23 o
 -10   5   9      187.05      177.23      2.06 o
  -9   5   9       17.26       17.33      0.98 o
  -8   5   9       10.80       13.96      0.88 o
  -7   5   9       14.40       14.59      0.81 o
  -6   5   9      605.53      600.99      2.51 o
  -5   5   9       30.24       31.78      2.07 o
  -4   5   9      144.06      141.40      1.89 o
  -3   5   9       17.96       14.55      0.85 o
  -2   5   9       76.11       78.04      0.97 o
  -1   5   9      110.62      106.45      0.99 o
   0   5   9       95.59       92.90      1.61 o
   1   5   9       40.92       33.16      1.02 o
   2   5   9      342.66      322.19      2.38 o
   3   5   9       72.10       60.36      1.48 o
   4   5   9      189.05      178.93      2.04 o
   5   5   9       69.40       64.46      1.16 o
   6   5   9      437.37      424.32      3.63 o
   7   5   9       34.41       33.52      1.15 o
   8   5   9        2.30        2.68      1.22 o
   9   5   9       16.38       17.47      1.29 o
  10   5   9       22.20       27.45      1.47 o
  11   5   9       23.22       30.46      1.63 o
 -13   6   9        3.16        5.69      1.49 o
 -12   6   9        9.81        9.24      1.25 o
 -11   6   9        0.00        4.70      1.32 o
 -10   6   9       96.88       98.11      1.29 o
  -9   6   9       11.44       14.40      1.06 o
  -8   6   9        0.11        2.02      0.93 o
  -7   6   9       47.58       44.55      0.89 o
  -6   6   9        7.24        9.04      0.88 o
  -5   6   9       39.61       37.07      1.13 o
  -4   6   9        7.81        7.05      1.11 o
  -3   6   9       73.95       65.27      1.14 o
  -2   6   9       37.79       31.14      0.94 o
  -1   6   9        0.20        1.12      1.20 o
   0   6   9      118.89      116.61      1.21 o
   1   6   9       37.11       40.99      1.11 o
   2   6   9      106.31      101.81      1.26 o
   3   6   9       55.90       53.54      1.16 o
   4   6   9      479.02      454.28      2.27 o
   5   6   9       14.59       11.35      1.12 o
   6   6   9       14.69       13.20      1.22 o
   7   6   9        0.75        3.36      1.32 o
   8   6   9       93.96       96.03      1.58 o
   9   6   9       24.92       30.62      1.47 o
  10   6   9       31.20       35.11      1.84 o
  11   6   9        8.34       10.70      1.79 o
 -12   7   9       23.29       24.57      1.31 o
 -11   7   9        9.85       15.05      1.21 o
 -10   7   9       17.50       27.26      1.23 o
  -9   7   9      272.63      245.07      1.96 o
  -8   7   9        8.08       14.29      1.29 o
  -7   7   9      156.26      139.12      1.53 o
  -6   7   9       21.83       18.62      1.26 o
  -5   7   9        8.09        8.08      1.20 o
  -4   7   9      275.81      238.19      2.00 o
  -3   7   9        0.08        2.62      1.22 o
  -2   7   9        0.54        1.11      1.07 o
  -1   7   9        0.19        1.02      1.11 o
   0   7   9       83.00       61.99      1.12 o
   1   7   9        1.27        1.62      1.26 o
   2   7   9       64.94       57.49      1.13 o
   3   7   9        5.48        4.19      1.31 o
   4   7   9        9.87        9.25      1.20 o
   5   7   9        6.86        6.31      1.24 o
   6   7   9       15.39       15.44      1.39 o
   7   7   9        6.10        5.55      1.43 o
   8   7   9       51.12       55.69      1.57 o
   9   7   9      120.34      136.31      1.87 o
  10   7   9        8.58       14.29      1.88 o
 -11   8   9        1.69        7.31      1.95 o
 -10   8   9       34.74       51.77      1.93 o
  -9   8   9       23.98       28.69      1.79 o
  -8   8   9       26.63       32.55      1.65 o
  -7   8   9       48.72       52.22      1.48 o
  -6   8   9       39.70       37.64      1.32 o
  -5   8   9        8.71        7.16      1.37 o
  -4   8   9        4.95        3.92      1.45 o
  -3   8   9        0.14        3.70      1.34 o
  -2   8   9       77.13       65.98      1.32 o
  -1   8   9        8.20        5.93      1.13 o
   0   8   9        1.61        1.89      1.32 o
   1   8   9      113.30       91.19      1.18 o
   2   8   9      238.28      217.76      2.28 o
   3   8   9        8.54        8.13      1.30 o
   4   8   9        2.15        4.26      1.25 o
   5   8   9       67.07       72.22      1.81 o
   6   8   9        7.94        8.61      1.49 o
   7   8   9       20.44       13.56      1.53 o
   8   8   9        7.99       11.17      1.64 o
   9   8   9       11.71       16.53      1.81 o
 -10   9   9        2.32        9.52      1.98 o
  -9   9   9       33.35       36.14      2.00 o
  -8   9   9        2.12        8.03      1.64 o
  -7   9   9        0.27        4.20      1.63 o
  -6   9   9       15.02       14.55      1.53 o
  -5   9   9        1.16        2.92      2.20 o
  -4   9   9       38.63       36.19      1.49 o
  -3   9   9        2.48        1.92      1.51 o
  -2   9   9        5.89        4.20      1.31 o
  -1   9   9        9.52       10.75      1.31 o
   0   9   9        1.38        3.97      1.28 o
   1   9   9       46.16       47.76      1.23 o
   2   9   9       21.90       20.60      1.38 o
   3   9   9       16.47       21.37      1.39 o
   4   9   9      110.48      105.17      1.61 o
   5   9   9        3.26        5.72      1.49 o
   6   9   9        0.06        1.80      2.09 o
   7   9   9        0.00        4.50      1.81 o
  -8  10   9       63.75       64.85      2.00 o
  -7  10   9        0.77        3.24      2.09 o
  -6  10   9        0.53        1.06      1.88 o
  -5  10   9       26.82       24.02      1.59 o
  -4  10   9       75.01       83.87      1.80 o
  -3  10   9        1.11        2.86      2.13 o
  -2  10   9        0.60        2.49      1.75 o
  -1  10   9       12.80       13.10      1.54 o
   0  10   9        0.90        5.05      1.75 o
   1  10   9      115.66      114.56      1.71 o
   2  10   9       35.73       39.29      1.75 o
   3  10   9       28.99       30.59      1.76 o
   4  10   9        6.14       12.19      1.70 o
   5  10   9        3.45        5.59      1.81 o
  -4  11   9        6.79       11.07      1.84 o
  -3  11   9       40.19       55.61      1.93 o
  -2  11   9        9.27       14.51      1.69 o
  -1  11   9       20.39       26.58      1.79 o
   0  11   9       21.97       25.77      1.83 o
   1  11   9        1.69        5.08      1.98 o
   2  11   9       11.76       16.24      1.91 o
 -15   0  10      104.89       99.62      2.61 o
 -14   0  10       14.24       21.87      1.92 o
 -13   0  10      272.46      261.10      4.45 o
 -12   0  10       93.38       89.83      1.73 o
 -11   0  10       59.46       60.35      1.55 o
 -10   0  10       74.20       84.08      1.56 o
  -9   0  10      174.58      154.41      1.64 o
  -8   0  10      216.63      202.75      1.57 o
  -7   0  10       10.54        8.07      0.88 o
  -6   0  10        0.10        0.17      0.88 o
  -5   0  10       98.98       99.14      1.30 o
  -4   0  10      109.00      107.68      1.14 o
  -3   0  10      121.92      128.82      1.66 o
  -2   0  10       97.76       98.61      1.02 o
  -1   0  10      289.51      283.68      1.37 o
   0   0  10      166.82      173.10      1.15 o
   1   0  10     1746.68     1681.16      5.36 o
   2   0  10      232.16      222.61      1.38 o
   3   0  10        1.48        2.04      0.72 o
   4   0  10      154.36      138.59      1.44 o
   5   0  10       43.07       24.53      0.89 o
   6   0  10       10.55       13.96      1.02 o
   7   0  10      168.94      154.09      1.44 o
   8   0  10      231.79      217.61      1.63 o
   9   0  10        0.99        1.53      1.27 o
  10   0  10        0.38        3.16      1.47 o
  11   0  10       18.32       22.38      1.99 o
  12   0  10      142.90      185.03      5.50 o
 -15   1  10        0.01        5.61      1.47 o
 -14   1  10       26.33       27.20      1.31 o
 -13   1  10       58.62       64.62      1.34 o
 -12   1  10       17.57       23.56      1.12 o
 -11   1  10        3.21        4.46      1.00 o
 -10   1  10        9.87       11.47      0.93 o
  -9   1  10      155.57      157.80      1.60 o
  -8   1  10       71.20       74.52      0.85 o
  -7   1  10        0.00        1.91      0.73 o
  -6   1  10        4.65        5.18      0.60 o
  -5   1  10        1.32        3.20      0.55 o
  -4   1  10      154.12      157.54      1.17 o
  -3   1  10      385.75      375.35      0.99 o
  -2   1  10       46.42       44.19      0.59 o
  -1   1  10      171.49      172.22      0.72 o
   0   1  10      306.19      286.90      0.79 o
   1   1  10      128.46      123.91      0.64 o
   2   1  10      516.73      483.77      1.29 o
   3   1  10       33.26       31.86      0.63 o
   4   1  10        3.93        3.60      0.62 o
   5   1  10      190.97      202.21      1.23 o
   6   1  10      149.77      120.32      0.86 o
   7   1  10       77.90       76.02      0.87 o
   8   1  10       24.77       22.43      0.90 o
   9   1  10       20.81       18.83      1.09 o
  10   1  10        0.17        3.59      1.18 o
  11   1  10        2.60        4.49      1.40 o
  12   1  10      207.44      266.83      2.73 o
 -15   2  10        5.57        5.75      1.35 o
 -14   2  10        6.42       10.70      1.33 o
 -13   2  10        5.69        6.70      1.18 o
 -12   2  10       10.02       13.96      1.15 o
 -11   2  10       60.25       62.41      1.28 o
 -10   2  10        5.17        6.04      1.03 o
  -9   2  10      257.01      250.86      1.49 o
  -8   2  10       34.36       36.57      1.02 o
  -7   2  10       55.35       51.29      0.83 o
  -6   2  10       33.52       33.24      0.73 o
  -5   2  10      410.85      402.75      1.49 o
  -4   2  10      147.35      149.55      0.88 o
  -3   2  10        8.58       10.75      0.55 o
  -2   2  10      340.07      333.30      1.01 o
  -1   2  10      905.15      899.31      2.05 o
   0   2  10       26.98       27.40      0.47 o
   1   2  10        1.12        3.13      0.44 o
   2   2  10       23.53       22.85      0.49 o
   3   2  10      798.32      748.71      2.33 o
   4   2  10        0.06        3.53      0.81 o
   5   2  10      170.05      155.37      1.50 o
   6   2  10        1.70        2.25      1.04 o
   7   2  10       19.04       20.37      1.00 o
   8   2  10        0.16        2.63      1.13 o
   9   2  10        3.91        5.06      1.14 o
  10   2  10        0.36        2.00      1.54 o
  11   2  10       28.77       29.10      1.47 o
  12   2  10       57.98       59.61      1.71 o
 -15   3  10       24.77       27.01      1.50 o
 -14   3  10       10.12       10.83      1.28 o
 -13   3  10        3.14        6.53      1.33 o
 -12   3  10        0.20        3.93      1.22 o
 -11   3  10        0.95        4.02      1.25 o
 -10   3  10       44.38       42.65      1.11 o
  -9   3  10       81.18       76.35      1.13 o
  -8   3  10      110.25      109.08      1.34 o
  -7   3  10      271.49      262.70      1.75 o
  -6   3  10        1.07        4.58      0.89 o
  -5   3  10       23.34       23.48      0.69 o
  -4   3  10       90.24       93.53      0.75 o
  -3   3  10      198.86      192.00      1.06 o
  -2   3  10      146.76      148.60      0.79 o
  -1   3  10      563.38      535.83      2.37 o
   0   3  10        3.43        4.35      0.82 o
   1   3  10      700.20      653.54      3.25 o
   2   3  10      313.59      299.41      1.89 o
   3   3  10      155.85      147.32      1.24 o
   4   3  10       20.09       21.95      0.89 o
   5   3  10      239.50      207.73      1.38 o
   6   3  10        5.14        5.36      0.90 o
   7   3  10      177.33      153.28      1.39 o
   8   3  10        4.14        3.18      1.20 o
   9   3  10       10.60       12.11      1.20 o
  10   3  10       95.52       94.62      1.89 o
  11   3  10        1.71        2.08      1.59 o
  12   3  10       19.27       16.54      1.60 o
 -14   4  10        0.09        3.72      1.87 o
 -13   4  10        0.46        4.14      1.55 o
 -12   4  10       16.74       17.82      1.23 o
 -11   4  10        2.28        5.40      1.19 o
 -10   4  10        1.01        2.77      1.33 o
  -9   4  10       63.82       58.34      1.15 o
  -8   4  10       82.86       76.00      1.05 o
  -7   4  10       84.66       89.11      1.42 o
  -6   4  10       11.01       11.03      1.11 o
  -5   4  10       38.17       34.53      1.21 o
  -4   4  10       11.17        8.50      0.58 o
  -3   4  10       72.04       61.50      1.00 o
  -2   4  10        7.03       10.01      0.87 o
  -1   4  10       90.64       88.23      1.89 o
   0   4  10      200.69      202.89      1.94 o
   1   4  10       41.31       43.65      0.86 o
   2   4  10        6.39        4.65      0.93 o
   3   4  10      749.66      715.84      3.79 o
   4   4  10        0.62        1.85      0.98 o
   5   4  10        2.72        5.34      0.96 o
   6   4  10        1.34        1.35      1.08 o
   7   4  10       23.05       19.71      1.03 o
   8   4  10        0.95        1.08      1.57 o
   9   4  10      232.29      238.73      3.28 o
  10   4  10        6.85        8.58      1.52 o
  11   4  10       21.01       27.29      1.66 o
 -14   5  10        1.91        4.23      1.78 o
 -13   5  10        2.41        6.80      1.42 o
 -12   5  10        0.00        4.38      1.42 o
 -11   5  10       33.71       37.08      1.28 o
 -10   5  10        7.58        7.95      1.10 o
  -9   5  10        0.39        1.55      1.14 o
  -8   5  10        0.27        2.47      1.09 o
  -7   5  10       20.54       21.08      0.90 o
  -6   5  10       15.58       13.81      0.94 o
  -5   5  10       24.91       16.70      1.14 o
  -4   5  10        1.65        1.30      1.48 o
  -3   5  10       13.37        8.81      0.91 o
  -2   5  10        1.49        2.63      0.94 o
  -1   5  10      316.90      279.81      2.45 o
   0   5  10       79.87       70.62      1.36 o
   1   5  10      234.52      227.02      1.46 o
   2   5  10      220.51      210.73      1.33 o
   3   5  10        3.10        2.84      1.07 o
   4   5  10      255.93      243.29      2.19 o
   5   5  10        2.55        1.63      1.38 o
   6   5  10      128.71      131.28      1.52 o
   7   5  10       91.49       89.84      1.80 o
   8   5  10       76.59       76.77      1.47 o
   9   5  10       38.81       39.23      1.65 o
  10   5  10       82.96       92.67      1.90 o
  11   5  10       47.19       54.36      1.81 o
 -13   6  10        5.83       11.44      1.39 o
 -12   6  10       25.22       28.49      1.34 o
 -11   6  10        8.21       17.51      1.29 o
 -10   6  10       35.71       34.99      1.30 o
  -9   6  10        3.72        6.46      1.22 o
  -8   6  10        3.09        6.48      1.26 o
  -7   6  10        1.29        3.51      1.13 o
  -6   6  10        0.65        2.76      1.32 o
  -5   6  10       31.20       29.36      1.19 o
  -4   6  10       43.29       43.24      1.22 o
  -3   6  10        3.49        1.01      1.14 o
  -2   6  10      295.76      271.14      2.02 o
  -1   6  10        9.26       12.41      1.01 o
   0   6  10      130.38      109.31      1.17 o
   1   6  10        8.90        6.89      1.15 o
   2   6  10       22.85       24.54      1.20 o
   3   6  10       68.14       69.65      1.31 o
   4   6  10       51.88       45.33      1.32 o
   5   6  10       40.10       36.74      1.21 o
   6   6  10        1.02        4.39      1.27 o
   7   6  10       34.40       39.32      1.47 o
   8   6  10        1.19        2.89      1.50 o
   9   6  10       23.48       25.76      1.63 o
  10   6  10        6.15        8.48      1.81 o
 -12   7  10        6.18       14.30      1.81 o
 -11   7  10        0.06        7.90      1.72 o
 -10   7  10        9.28       20.73      1.84 o
  -9   7  10       63.23       66.26      2.08 o
  -8   7  10        8.32       14.11      1.39 o
  -7   7  10       57.68       50.55      1.42 o
  -6   7  10       30.58       30.07      1.32 o
  -5   7  10       11.75       13.86      1.32 o
  -4   7  10        7.51        5.17      1.17 o
  -3   7  10      102.05      104.23      1.29 o
  -2   7  10      103.78      103.11      1.20 o
  -1   7  10       27.26       19.43      1.11 o
   0   7  10       38.68       33.17      1.09 o
   1   7  10       60.83       56.41      1.24 o
   2   7  10       41.13       36.11      1.30 o
   3   7  10      142.02      135.05      1.41 o
   4   7  10       10.65        8.02      1.32 o
   5   7  10        0.88        4.75      1.51 o
   6   7  10       41.32       39.55      1.55 o
   7   7  10        0.98        2.98      1.66 o
   8   7  10       62.98       74.05      1.73 o
   9   7  10      141.36      153.96      2.01 o
 -11   8  10       19.69       30.72      2.04 o
 -10   8  10       44.63       49.19      2.13 o
  -9   8  10        4.33       11.62      1.82 o
  -8   8  10        0.50        5.73      1.53 o
  -7   8  10        0.45        6.29      1.48 o
  -6   8  10        1.72        2.96      1.61 o
  -5   8  10       15.90       10.87      1.37 o
  -4   8  10       17.38       15.81      1.33 o
  -3   8  10       10.56        6.94      1.21 o
  -2   8  10        9.47       10.46      1.22 o
  -1   8  10       42.03       40.33      1.18 o
   0   8  10       34.47       36.79      1.17 o
   1   8  10       64.19       55.32      1.28 o
   2   8  10        5.09        6.39      1.28 o
   3   8  10        0.48        2.42      1.26 o
   4   8  10       29.16       34.20      1.38 o
   5   8  10       29.22       28.79      1.54 o
   6   8  10       30.76       37.37      1.63 o
   7   8  10       11.51       12.32      1.62 o
   8   8  10       22.39       24.09      1.74 o
  -9   9  10        5.83       14.49      1.89 o
  -8   9  10        0.03        3.62      1.66 o
  -7   9  10       13.59       10.05      1.70 o
  -6   9  10        2.71        2.74      1.86 o
  -5   9  10       20.67       15.42      1.45 o
  -4   9  10        0.85        3.28      1.42 o
  -3   9  10        4.46        3.31      1.39 o
  -2   9  10        3.21        6.52      1.47 o
  -1   9  10        4.37        5.40      1.47 o
   0   9  10       33.37       29.74      1.33 o
   1   9  10        6.78        8.82      1.26 o
   2   9  10        3.18        7.84      1.36 o
   3   9  10        0.65        8.38      1.49 o
   4   9  10       69.69       67.11      1.62 o
   5   9  10        3.34        7.75      1.72 o
   6   9  10        3.23        4.39      1.71 o
  -7  10  10        0.00        3.83      2.45 o
  -6  10  10        5.69        6.03      1.74 o
  -5  10  10        6.40        7.22      1.67 o
  -4  10  10        6.22        8.88      1.57 o
  -3  10  10        0.43        4.67      1.91 o
  -2  10  10       15.50       16.75      1.70 o
  -1  10  10        4.77        4.08      1.96 o
   0  10  10       39.16       35.37      1.79 o
   1  10  10        8.39       16.64      1.59 o
   2  10  10       31.23       36.43      1.55 o
   3  10  10      177.27      212.74      3.50 o
   4  10  10       63.67       80.93      2.14 o
 -15   1  11       15.13       19.38      1.48 o
 -14   1  11       13.21       23.09      1.41 o
 -13   1  11       56.94       63.27      1.42 o
 -12   1  11        0.59        6.35      1.21 o
 -11   1  11       10.75       14.00      1.10 o
 -10   1  11       70.84       71.42      1.13 o
  -9   1  11        0.00        2.91      0.92 o
  -8   1  11        2.61        3.89      0.94 o
  -7   1  11        1.76        1.68      0.97 o
  -6   1  11       51.38       50.90      0.83 o
  -5   1  11       88.84       90.18      0.95 o
  -4   1  11      233.60      225.90      1.09 o
  -3   1  11        0.81        0.82      0.81 o
  -2   1  11       36.64       32.04      0.64 o
  -1   1  11       16.14       17.67      0.58 o
   0   1  11      306.45      309.48      1.18 o
   1   1  11       21.28       20.73      0.62 o
   2   1  11      328.30      309.36      1.23 o
   3   1  11        6.68        4.58      0.59 o
   4   1  11      162.38      172.15      1.42 o
   5   1  11       99.14       79.32      1.40 o
   6   1  11       39.16       35.36      0.97 o
   7   1  11       16.85       12.29      1.06 o
   8   1  11       20.55       21.32      1.10 o
   9   1  11        0.10        3.68      1.26 o
  10   1  11       87.92      107.20      2.03 o
  11   1  11       21.57       30.25      2.12 o
 -14   2  11       66.27       62.74      1.48 o
 -13   2  11        8.98       12.86      1.30 o
 -12   2  11       14.83       15.54      1.19 o
 -11   2  11       15.22       14.65      1.08 o
 -10   2  11      189.76      175.83      1.56 o
  -9   2  11       21.44       23.72      1.00 o
  -8   2  11      155.29      146.83      1.25 o
  -7   2  11      115.71      116.21      1.17 o
  -6   2  11       21.14       18.92      0.80 o
  -5   2  11      174.57      183.73      1.23 o
  -4   2  11        1.05        0.63      0.77 o
  -3   2  11       76.97       70.71      0.69 o
  -2   2  11        0.10        0.81      0.61 o
  -1   2  11       68.52       69.19      0.80 o
   0   2  11      396.19      389.99      1.72 o
   1   2  11        0.14        1.53      0.90 o
   2   2  11       79.29       77.79      0.90 o
   3   2  11      235.99      239.89      1.71 o
   4   2  11      304.32      279.52      1.52 o
   5   2  11      189.82      177.69      2.32 o
   6   2  11       73.02       68.47      1.13 o
   7   2  11       13.53       10.46      1.02 o
   8   2  11        5.98        6.77      1.20 o
   9   2  11        0.74        2.44      1.44 o
  10   2  11      105.34      110.11      1.68 o
  11   2  11       24.44       25.50      1.68 o
 -14   3  11        6.29       10.87      1.48 o
 -13   3  11       13.66       13.72      1.31 o
 -12   3  11       31.36       30.29      1.32 o
 -11   3  11        7.86        8.73      1.14 o
 -10   3  11        7.81        9.91      1.14 o
  -9   3  11        0.45        2.43      1.16 o
  -8   3  11      215.82      219.13      1.32 o
  -7   3  11       62.40       59.72      0.97 o
  -6   3  11      222.79      206.70      1.22 o
  -5   3  11       88.44       83.88      0.84 o
  -4   3  11       63.00       56.85      0.88 o
  -3   3  11       21.37       20.24      0.78 o
  -2   3  11       37.70       39.54      1.10 o
  -1   3  11      129.28      119.19      1.38 o
   0   3  11       13.37       17.16      0.82 o
   1   3  11      183.36      177.75      1.42 o
   2   3  11       43.51       38.36      0.88 o
   3   3  11       27.55       25.95      0.88 o
   4   3  11      225.82      214.48      1.67 o
   5   3  11        2.51        2.92      0.95 o
   6   3  11       67.52       60.56      1.08 o
   7   3  11      119.80      113.99      1.47 o
   8   3  11       34.54       36.57      1.36 o
   9   3  11        8.81       12.21      1.34 o
  10   3  11        0.05        2.50      1.60 o
  11   3  11       48.61       43.30      1.65 o
 -14   4  11        0.29        4.31      1.51 o
 -13   4  11        0.00        4.91      1.54 o
 -12   4  11        0.94        5.96      1.37 o
 -11   4  11       26.45       29.64      1.30 o
 -10   4  11        0.08        1.85      1.25 o
  -9   4  11        2.53        2.90      1.08 o
  -8   4  11       51.47       49.42      1.03 o
  -7   4  11       36.05       35.26      0.99 o
  -6   4  11       73.40       68.77      0.85 o
  -5   4  11       23.99       19.27      0.94 o
  -4   4  11      164.73      128.10      1.20 o
  -3   4  11       73.41       68.55      1.19 o
  -2   4  11       64.26       58.65      1.04 o
  -1   4  11      336.69      341.82      2.05 o
   0   4  11      363.97      357.55      2.50 o
   1   4  11      160.27      153.43      1.98 o
   2   4  11       14.48       13.69      0.90 o
   3   4  11        0.17        1.93      0.99 o
   4   4  11       67.60       61.85      1.01 o
   5   4  11       69.35       61.61      1.05 o
   6   4  11       17.60       20.89      1.12 o
   7   4  11       73.64       80.64      1.29 o
   8   4  11       20.43       19.32      1.26 o
   9   4  11       13.21       18.39      1.41 o
  10   4  11        2.66        6.04      1.52 o
 -13   5  11        0.03        5.07      1.53 o
 -12   5  11       56.04       60.21      1.51 o
 -11   5  11       41.32       44.12      1.34 o
 -10   5  11        4.22        3.96      1.31 o
  -9   5  11       11.83       12.21      1.16 o
  -8   5  11       30.83       33.45      1.21 o
  -7   5  11       31.56       38.23      1.25 o
  -6   5  11      160.69      152.25      1.47 o
  -5   5  11        1.51        4.04      1.13 o
  -4   5  11       50.74       53.31      1.15 o
  -3   5  11        6.89       11.87      0.98 o
  -2   5  11      642.22      608.62      2.46 o
  -1   5  11       40.84       29.94      0.97 o
   0   5  11      163.04      147.15      1.38 o
   1   5  11      101.37       93.51      1.18 o
   2   5  11      534.47      523.15      2.71 o
   3   5  11       10.63       10.90      0.99 o
   4   5  11       72.53       70.36      1.18 o
   5   5  11       10.41        8.58      1.07 o
   6   5  11      139.15      139.52      1.48 o
   7   5  11        3.79        5.54      1.29 o
   8   5  11        0.42        3.03      1.64 o
   9   5  11        5.16        6.01      1.62 o
  10   5  11       30.87       36.51      1.80 o
 -12   6  11        3.03        8.16      1.56 o
 -11   6  11        3.56        8.25      1.73 o
 -10   6  11       13.08       15.85      1.76 o
  -9   6  11       27.17       23.03      1.60 o
  -8   6  11        2.43        5.12      1.36 o
  -7   6  11        1.64        4.14      1.20 o
  -6   6  11        2.81        4.75      1.27 o
  -5   6  11        0.24        3.26      1.36 o
  -4   6  11       61.58       51.11      1.25 o
  -3   6  11        3.94        3.65      1.18 o
  -2   6  11        1.67        4.38      1.02 o
  -1   6  11        2.11        2.03      1.31 o
   0   6  11       36.37       27.15      1.14 o
   1   6  11      137.06      138.49      1.68 o
   2   6  11      218.58      213.87      1.73 o
   3   6  11       16.05       13.46      1.19 o
   4   6  11       12.56       18.41      1.28 o
   5   6  11        6.61        7.81      1.34 o
   6   6  11      110.71      117.20      1.53 o
   7   6  11       82.26       87.31      1.69 o
   8   6  11       54.85       59.21      1.68 o
   9   6  11       18.69       18.20      1.62 o
 -11   7  11       42.89       40.95      2.39 o
 -10   7  11        1.07        9.30      1.83 o
  -9   7  11        7.76        9.41      1.70 o
  -8   7  11        9.05       12.49      1.40 o
  -7   7  11       18.72       18.51      1.43 o
  -6   7  11       12.32        8.82      1.41 o
  -5   7  11       14.32       16.85      1.33 o
  -4   7  11        0.66        2.31      1.43 o
  -3   7  11       15.03       13.32      1.13 o
  -2   7  11       14.06       11.20      1.16 o
  -1   7  11       10.99        8.73      1.05 o
   0   7  11        0.05        2.64      1.29 o
   1   7  11        0.02        3.86      1.18 o
   2   7  11       31.40       34.17      1.29 o
   3   7  11       82.22       77.81      1.43 o
   4   7  11       45.53       45.08      1.38 o
   5   7  11       99.76       93.97      1.68 o
   6   7  11        7.13        5.07      1.52 o
   7   7  11       69.53       77.23      1.72 o
   8   7  11        0.69        7.07      1.77 o
 -10   8  11        0.08        7.19      2.07 o
  -9   8  11        0.10        5.90      1.91 o
  -8   8  11        9.57       12.59      1.53 o
  -7   8  11        0.66        6.59      1.53 o
  -6   8  11        0.06        3.78      1.74 o
  -5   8  11        1.90        4.86      1.68 o
  -4   8  11        9.63        4.95      1.35 o
  -3   8  11        1.85        3.41      1.37 o
  -2   8  11       82.05       71.18      1.41 o
  -1   8  11       60.46       52.33      1.44 o
   0   8  11        1.66        1.95      1.47 o
   1   8  11        4.96        6.82      1.19 o
   2   8  11        1.58        4.25      1.38 o
   3   8  11        0.11        3.72      1.51 o
   4   8  11        0.04        3.45      1.80 o
   5   8  11        0.27        1.07      2.00 o
   6   8  11       17.39       18.86      1.59 o
   7   8  11       21.04       27.47      1.69 o
  -8   9  11        0.34        3.65      1.86 o
  -7   9  11        1.31        5.00      1.77 o
  -6   9  11       30.64       35.33      1.80 o
  -5   9  11        6.95        8.70      1.52 o
  -4   9  11        0.01        4.28      1.63 o
  -3   9  11        0.51        4.10      1.56 o
  -2   9  11        4.40        4.93      1.61 o
  -1   9  11        9.71       11.48      1.53 o
   0   9  11        0.60        2.13      1.60 o
   1   9  11        0.16        5.00      1.41 o
   2   9  11       27.56       33.73      1.51 o
   3   9  11       33.27       42.15      1.81 o
   4   9  11        5.08        9.32      1.72 o
   5   9  11        3.82        4.94      2.02 o
  -5  10  11        6.97        9.13      1.74 o
  -4  10  11        9.60       15.78      1.69 o
  -3  10  11        3.74        9.69      1.72 o
  -2  10  11        0.08        3.97      2.02 o
  -1  10  11       15.89       11.66      1.77 o
   0  10  11       31.83       29.46      1.69 o
   1  10  11        4.03       11.20      1.61 o
   2  10  11       21.39       34.31      1.62 o
 -14   0  12        0.51        6.32      2.22 o
 -13   0  12      103.28      109.19      2.35 o
 -12   0  12       48.85       42.58      1.97 o
 -11   0  12        4.27       11.31      1.79 o
 -10   0  12      144.62      145.87      1.98 o
  -9   0  12       25.28       26.70      1.47 o
  -8   0  12       86.75       81.87      2.27 o
  -7   0  12        2.52        1.77      1.67 o
  -6   0  12       87.29       84.99      1.35 o
  -5   0  12        7.75        4.86      1.08 o
  -4   0  12      195.48      192.42      2.31 o
  -3   0  12      633.54      639.96      2.66 o
  -2   0  12       41.54       38.40      1.04 o
  -1   0  12        0.81        2.32      1.47 o
   0   0  12      596.04      601.78      2.91 o
   1   0  12     1107.18     1092.74      3.35 o
   2   0  12      220.56      224.46      2.23 o
   3   0  12     1342.59     1251.63      7.02 o
   4   0  12      208.52      189.73      2.18 o
   5   0  12      146.54      124.59      1.52 o
   6   0  12        2.98        0.96      1.72 o
   7   0  12       52.23       42.32      2.44 o
   8   0  12       79.01       87.12      2.97 o
   9   0  12      247.90      253.15      4.09 o
  10   0  12        0.10        0.91      6.36 o
  11   0  12       11.07       12.35      6.08 o
 -14   1  12       22.65       23.65      1.55 o
 -13   1  12        8.71       12.17      1.39 o
 -12   1  12        0.86        4.14      1.34 o
 -11   1  12      123.30      123.06      1.51 o
 -10   1  12       44.20       49.43      1.30 o
  -9   1  12       79.26       75.09      1.59 o
  -8   1  12       62.78       64.11      1.10 o
  -7   1  12        0.04        0.43      1.23 o
  -6   1  12        0.14        1.21      1.02 o
  -5   1  12        1.09        1.22      0.95 o
  -4   1  12       15.58       15.91      0.78 o
  -3   1  12       28.89       25.45      0.80 o
  -2   1  12      179.58      169.51      1.18 o
  -1   1  12        0.99        1.90      0.89 o
   0   1  12      625.82      624.37      1.97 o
   1   1  12       89.17       82.38      1.03 o
   2   1  12      322.58      312.56      1.50 o
   3   1  12       29.56       21.37      1.00 o
   4   1  12        0.28        3.44      1.19 o
   5   1  12       15.62       12.13      1.03 o
   6   1  12       25.87       22.13      1.07 o
   7   1  12        0.31        0.31      1.20 o
   8   1  12        8.70        9.08      1.18 o
   9   1  12        1.31        4.11      1.67 o
  10   1  12       45.17       57.77      2.66 o
 -14   2  12        0.33        6.74      1.54 o
 -13   2  12        0.07        3.98      1.51 o
 -12   2  12        6.32        8.00      1.24 o
 -11   2  12        5.43        6.55      1.23 o
 -10   2  12       32.75       34.18      1.25 o
  -9   2  12        9.56       11.88      1.07 o
  -8   2  12       35.35       35.32      0.99 o
  -7   2  12        0.20        2.85      1.25 o
  -6   2  12       10.41        9.47      0.86 o
  -5   2  12       60.11       57.58      0.97 o
  -4   2  12        5.32        5.94      0.76 o
  -3   2  12       11.70        9.41      0.71 o
  -2   2  12      147.68      155.78      1.55 o
  -1   2  12       35.43       39.32      1.15 o
   0   2  12      345.82      346.32      2.56 o
   1   2  12      113.20      107.02      1.07 o
   2   2  12        2.56        0.54      1.70 o
   3   2  12       61.40       61.21      1.14 o
   4   2  12       47.33       44.89      1.10 o
   5   2  12        0.55        1.28      1.28 o
   6   2  12       51.96       55.48      1.20 o
   7   2  12        8.01       13.15      1.26 o
   8   2  12       78.64       83.84      1.51 o
   9   2  12       18.56       25.34      1.42 o
  10   2  12       12.43       16.79      1.60 o
 -13   3  12       14.54       19.36      1.38 o
 -12   3  12        3.84        4.59      1.39 o
 -11   3  12       26.46       24.42      1.24 o
 -10   3  12        1.74        3.61      1.17 o
  -9   3  12       66.20       59.43      1.07 o
  -8   3  12        5.47        6.24      0.96 o
  -7   3  12        2.56        4.64      0.96 o
  -6   3  12       74.43       77.72      0.98 o
  -5   3  12        0.88        1.10      0.98 o
  -4   3  12        6.00        6.50      1.05 o
  -3   3  12      577.19      543.50      3.45 o
  -2   3  12       62.04       71.48      1.29 o
  -1   3  12      308.76      308.97      2.26 o
   0   3  12        0.27        2.05      1.37 o
   1   3  12       84.84       75.06      0.97 o
   2   3  12       45.82       42.98      0.98 o
   3   3  12       81.22       82.36      1.08 o
   4   3  12        0.37        1.32      1.24 o
   5   3  12        5.17        5.09      1.05 o
   6   3  12       10.88        8.51      1.10 o
   7   3  12      147.06      141.42      2.16 o
   8   3  12        0.00        4.05      1.41 o
   9   3  12       15.33       14.33      1.48 o
  10   3  12       12.12       20.43      1.64 o
 -13   4  12       13.65       20.27      1.48 o
 -12   4  12        8.20        9.61      1.35 o
 -11   4  12       51.28       50.11      1.33 o
 -10   4  12        0.24        2.60      1.28 o
  -9   4  12        6.43        9.43      1.07 o
  -8   4  12        1.07        3.64      1.15 o
  -7   4  12       17.96       19.94      1.31 o
  -6   4  12        3.97        4.74      1.13 o
  -5   4  12       27.94       23.66      1.06 o
  -4   4  12       10.97        8.93      0.99 o
  -3   4  12        0.20        5.44      0.97 o
  -2   4  12       17.72       19.78      0.95 o
  -1   4  12       87.72       80.07      1.09 o
   0   4  12       35.75       32.36      1.12 o
   1   4  12       58.99       58.71      1.01 o
   2   4  12       12.35       10.86      0.92 o
   3   4  12      101.24      104.08      1.16 o
   4   4  12        4.51        6.03      1.03 o
   5   4  12      137.64      133.51      1.51 o
   6   4  12       20.63       23.22      1.22 o
   7   4  12       25.95       29.15      1.35 o
   8   4  12       86.66       85.14      1.58 o
   9   4  12        0.40        5.09      1.59 o
 -12   5  12        1.95        6.24      1.58 o
 -11   5  12        0.35        3.50      1.89 o
 -10   5  12        9.19        8.57      1.67 o
  -9   5  12        8.29        9.49      1.49 o
  -8   5  12      107.58       99.72      1.62 o
  -7   5  12       29.35       35.25      1.28 o
  -6   5  12       51.37       44.43      1.21 o
  -5   5  12        0.07        2.01      1.22 o
  -4   5  12       28.79       24.91      1.11 o
  -3   5  12      165.65      152.63      1.33 o
  -2   5  12       20.45       19.47      1.02 o
  -1   5  12       61.89       46.99      1.10 o
   0   5  12        3.57        2.32      1.08 o
   1   5  12       60.97       62.56      1.07 o
   2   5  12      122.98      112.54      1.36 o
   3   5  12       91.35       86.40      1.17 o
   4   5  12      219.59      220.58      2.27 o
   5   5  12        2.43        4.35      1.23 o
   6   5  12        5.74       11.37      1.34 o
   7   5  12       12.11        9.02      1.38 o
   8   5  12       73.39       74.49      1.75 o
   9   5  12       17.98       19.51      1.93 o
 -11   6  12        1.31        2.67      1.76 o
 -10   6  12        6.82        7.24      1.77 o
  -9   6  12        0.05        3.54      1.83 o
  -8   6  12       15.08       21.41      1.49 o
  -7   6  12       12.57       12.61      1.35 o
  -6   6  12       10.12        6.18      1.31 o
  -5   6  12        8.86        6.68      1.19 o
  -4   6  12        0.53        3.11      1.27 o
  -3   6  12        0.03        3.16      1.33 o
  -2   6  12        2.90        2.55      1.59 o
  -1   6  12        2.69        2.81      1.20 o
   0   6  12        5.38        5.26      1.28 o
   1   6  12       38.37       38.94      1.25 o
   2   6  12        1.08        2.28      1.21 o
   3   6  12       25.34       22.08      1.27 o
   4   6  12       30.39       35.01      1.36 o
   5   6  12        8.02        8.80      1.31 o
   6   6  12       43.52       57.03      1.57 o
   7   6  12        7.91        7.17      1.61 o
   8   6  12        1.05        6.42      2.02 o
 -10   7  12        5.50        7.82      1.88 o
  -9   7  12        1.90        4.89      1.90 o
  -8   7  12       26.15       28.27      1.53 o
  -7   7  12        0.09        2.31      1.61 o
  -6   7  12        6.69        6.32      1.49 o
  -5   7  12       19.04       20.10      1.35 o
  -4   7  12       35.05       36.58      1.29 o
  -3   7  12        3.04        5.55      1.19 o
  -2   7  12        0.28        1.24      1.42 o
  -1   7  12        8.10        6.77      1.17 o
   0   7  12       94.48       89.20      1.52 o
   1   7  12      172.23      174.80      1.62 o
   2   7  12        2.02        2.99      1.36 o
   3   7  12        4.70        7.06      1.46 o
   4   7  12       29.32       30.88      1.50 o
   5   7  12        0.00        2.40      2.02 o
   6   7  12       10.90       14.01      1.55 o
   7   7  12        3.30        7.34      1.64 o
  -9   8  12        0.01        2.14      2.06 o
  -8   8  12       22.35       23.85      1.72 o
  -7   8  12        7.91       11.40      1.61 o
  -6   8  12       40.58       40.87      1.63 o
  -5   8  12       18.69       18.51      1.50 o
  -4   8  12       23.15       28.69      1.45 o
  -3   8  12       11.34       11.19      1.43 o
  -2   8  12        6.33        9.03      1.52 o
  -1   8  12       12.98       13.94      1.39 o
   0   8  12       18.02       20.92      1.29 o
   1   8  12       25.19       39.04      1.39 o
   2   8  12       86.54       83.57      1.47 o
   3   8  12       54.74       57.69      1.52 o
   4   8  12       57.21       52.25      1.65 o
   5   8  12        3.59        4.04      1.60 o
  -7   9  12       13.08       11.80      1.96 o
  -6   9  12       27.66       34.73      1.65 o
  -5   9  12        0.05        4.26      1.52 o
  -4   9  12       32.61       37.34      1.56 o
  -3   9  12        0.33        3.01      2.23 o
  -2   9  12        0.00        2.56      2.07 o
  -1   9  12       14.57       11.59      1.53 o
   0   9  12        9.08       11.19      1.49 o
   1   9  12       31.87       38.49      1.68 o
   2   9  12        0.03        4.44      1.59 o
   3   9  12        0.04        4.50      1.78 o
 -13   1  13        6.45        9.40      1.45 o
 -12   1  13       27.99       31.01      1.40 o
 -11   1  13        5.07       13.05      1.27 o
 -10   1  13        0.46        6.28      1.29 o
  -9   1  13       57.61       57.60      1.47 o
  -8   1  13       18.96       16.21      1.07 o
  -7   1  13        9.37        5.20      1.04 o
  -6   1  13       10.83        7.29      0.91 o
  -5   1  13        4.84        6.17      0.88 o
  -4   1  13       15.54       17.35      0.99 o
  -3   1  13      194.52      188.02      1.21 o
  -2   1  13       50.20       54.60      0.91 o
  -1   1  13      330.86      323.90      2.22 o
   0   1  13      448.36      442.81      2.73 o
   1   1  13      120.53      124.10      1.31 o
   2   1  13       55.39       54.69      1.12 o
   3   1  13      122.38      116.18      1.21 o
   4   1  13      121.00      116.03      1.46 o
   5   1  13       40.42       41.16      1.08 o
   6   1  13        5.31        6.19      1.28 o
   7   1  13        0.00        1.72      1.91 o
   8   1  13        0.09        2.45      2.23 o
   9   1  13        7.42        5.31      2.36 o
 -13   2  13        0.00        4.91      1.57 o
 -12   2  13        0.20        4.19      1.37 o
 -11   2  13        0.00        3.15      1.43 o
 -10   2  13        3.46        4.54      1.39 o
  -9   2  13        4.77        5.22      1.14 o
  -8   2  13       66.07       59.78      1.07 o
  -7   2  13       10.47        7.92      1.00 o
  -6   2  13      139.36      129.02      1.52 o
  -5   2  13       10.66       10.74      0.84 o
  -4   2  13        6.46        9.17      0.89 o
  -3   2  13       19.97       22.71      1.15 o
  -2   2  13       82.24       79.48      1.19 o
  -1   2  13       68.92       68.52      1.34 o
   0   2  13       99.62      101.20      1.14 o
   1   2  13      138.92      137.66      1.49 o
   2   2  13      143.70      136.05      1.51 o
   3   2  13        4.44        5.07      1.16 o
   4   2  13       40.99       40.03      1.10 o
   5   2  13        0.96        2.00      1.16 o
   6   2  13       85.73       94.65      1.33 o
   7   2  13       54.86       58.84      1.46 o
   8   2  13        3.13        4.34      1.34 o
   9   2  13       12.29       19.92      1.90 o
 -13   3  13       18.18       19.93      1.48 o
 -12   3  13        0.94        4.75      1.54 o
 -11   3  13       42.51       44.07      1.37 o
 -10   3  13        0.05        1.89      1.25 o
  -9   3  13        0.41        2.85      1.19 o
  -8   3  13       84.47       88.42      1.14 o
  -7   3  13        4.47        3.54      1.14 o
  -6   3  13        4.62        4.78      1.22 o
  -5   3  13        7.76        4.99      1.19 o
  -4   3  13       95.12       97.37      1.64 o
  -3   3  13      199.54      188.24      1.95 o
  -2   3  13       94.21       94.20      1.28 o
  -1   3  13       65.90       67.38      1.39 o
   0   3  13        8.68        6.61      0.94 o
   1   3  13        0.54        1.80      1.31 o
   2   3  13       38.16       39.54      1.04 o
   3   3  13        7.00        6.64      1.09 o
   4   3  13       27.65       30.77      1.13 o
   5   3  13       15.16       16.27      1.17 o
   6   3  13        0.26        2.89      1.27 o
   7   3  13       42.98       54.21      1.42 o
   8   3  13      142.31      157.12      2.37 o
   9   3  13      145.60      177.40      1.98 o
 -12   4  13        1.37        4.69      1.45 o
 -11   4  13        2.85        4.76      1.46 o
 -10   4  13        7.94        5.52      1.52 o
  -9   4  13        7.32        8.08      1.53 o
  -8   4  13        3.11        5.20      1.36 o
  -7   4  13       50.88       45.71      1.51 o
  -6   4  13        0.11        0.78      1.45 o
  -5   4  13       23.41       23.65      1.29 o
  -4   4  13      134.08      125.76      1.52 o
  -3   4  13      117.82      120.19      1.74 o
  -2   4  13       21.51       16.26      1.07 o
  -1   4  13        1.15        2.52      1.15 o
   0   4  13       20.34       19.70      1.01 o
   1   4  13        1.98        2.65      1.19 o
   2   4  13        3.45        2.22      1.05 o
   3   4  13       43.54       39.92      1.21 o
   4   4  13       24.64       25.92      1.26 o
   5   4  13       40.35       50.21      1.32 o
   6   4  13       94.58      104.41      1.70 o
   7   4  13       29.79       27.99      1.44 o
   8   4  13        5.23        8.31      1.47 o
 -11   5  13        6.12        6.39      1.76 o
 -10   5  13       11.50       14.61      1.73 o
  -9   5  13       25.31       24.22      1.58 o
  -8   5  13        0.44        2.45      1.60 o
  -7   5  13        3.68        9.79      1.25 o
  -6   5  13        0.07        4.26      1.37 o
  -5   5  13      125.00      119.87      1.68 o
  -4   5  13       24.57       21.05      1.13 o
  -3   5  13        9.66       10.83      1.11 o
  -2   5  13        6.61        7.95      1.07 o
  -1   5  13      169.60      155.63      1.64 o
   0   5  13       82.83       76.60      1.31 o
   1   5  13        9.03        7.44      0.99 o
   2   5  13        1.37        1.23      1.25 o
   3   5  13       22.38       24.50      1.43 o
   4   5  13        1.19        4.25      1.39 o
   5   5  13       89.73       91.65      1.75 o
   6   5  13      121.36      124.68      1.83 o
   7   5  13       20.36       22.14      1.68 o
   8   5  13       10.03       13.22      1.76 o
 -11   6  13        1.71        3.87      1.95 o
 -10   6  13        5.65        7.48      1.73 o
  -9   6  13        6.12        8.33      1.59 o
  -8   6  13        2.56        7.03      1.42 o
  -7   6  13       13.46       18.54      1.48 o
  -6   6  13       12.73       12.26      1.41 o
  -5   6  13        0.18        3.10      1.52 o
  -4   6  13        0.60        5.19      1.34 o
  -3   6  13        1.77        3.75      1.40 o
  -2   6  13        2.48        3.92      1.30 o
  -1   6  13       50.31       57.93      1.35 o
   0   6  13       15.02       19.27      1.30 o
   1   6  13        3.52        3.12      1.26 o
   2   6  13       36.34       38.94      1.40 o
   3   6  13        9.45       13.19      1.39 o
   4   6  13       58.77       65.51      1.59 o
   5   6  13       33.39       40.65      1.61 o
   6   6  13        5.64        5.71      1.69 o
   7   6  13        6.85        7.31      1.83 o
  -9   7  13       14.08       14.15      1.87 o
  -8   7  13       42.10       54.05      1.67 o
  -7   7  13        0.09        5.66      1.57 o
  -6   7  13        0.26        3.54      1.48 o
  -5   7  13        0.90        3.89      1.51 o
  -4   7  13      165.25      155.69      1.87 o
  -3   7  13       11.79       10.79      1.43 o
  -2   7  13       15.25       12.70      1.40 o
  -1   7  13        2.30        4.35      1.41 o
   0   7  13      126.97      131.96      1.75 o
   1   7  13        0.00        3.72      1.41 o
   2   7  13       93.23       92.07      1.69 o
   3   7  13        9.71       14.41      1.52 o
   4   7  13       31.71       39.26      1.69 o
   5   7  13        0.83        3.05      2.38 o
  -7   8  13        0.58        5.47      1.84 o
  -6   8  13       10.51       21.12      1.66 o
  -5   8  13        7.42       12.75      1.61 o
  -4   8  13        4.82        5.77      1.63 o
  -3   8  13       25.29       20.41      1.56 o
  -2   8  13        2.26        2.56      2.18 o
  -1   8  13        3.52        5.56      1.62 o
   0   8  13        6.08        8.43      1.50 o
   1   8  13        0.79        4.60      1.60 o
   2   8  13        0.09        3.04      1.39 o
   3   8  13        4.78        4.91      1.45 o
   4   8  13        4.75        5.74      1.64 o
  -4   9  13       26.71       43.85      1.88 o
  -3   9  13        4.86        4.98      1.73 o
  -2   9  13        1.78        4.27      2.35 o
  -1   9  13       20.81       30.23      1.65 o
   0   9  13        5.10       17.64      1.58 o
 -13   0  14       22.39       23.56      2.11 o
 -12   0  14       59.51       62.20      2.21 o
 -11   0  14        1.29        7.55      1.99 o
 -10   0  14      179.88      169.06      3.16 o
  -9   0  14        0.12        2.12      1.92 o
  -8   0  14       60.12       55.56      1.80 o
  -7   0  14       46.01       49.19      1.78 o
  -6   0  14       79.38       76.83      1.76 o
  -5   0  14       80.76       71.97      1.56 o
  -4   0  14       71.36       65.80      1.46 o
  -3   0  14      118.86      118.85      1.72 o
  -2   0  14      225.04      217.08      2.21 o
  -1   0  14        7.95        5.13      1.08 o
   0   0  14      120.71      107.68      1.70 o
   1   0  14      104.64       99.85      3.75 o
   2   0  14       22.55       24.16      2.13 o
   3   0  14       42.97       37.70      2.46 o
   4   0  14      108.67      117.38      3.39 o
   5   0  14       96.64       97.62      2.74 o
   6   0  14       15.84       21.42      2.86 o
   7   0  14       70.28       75.22      3.24 o
   8   0  14        9.01       11.18      3.03 o
 -12   1  14        4.20        7.19      1.45 o
 -11   1  14       49.57       45.19      1.47 o
 -10   1  14        3.15        6.66      1.31 o
  -9   1  14       18.72       17.32      1.29 o
  -8   1  14        0.01        2.77      1.54 o
  -7   1  14        0.26        1.03      1.80 o
  -6   1  14        1.74        3.29      1.10 o
  -5   1  14      151.46      144.26      1.38 o
  -4   1  14       12.21       11.84      0.96 o
  -3   1  14      354.10      367.50      3.85 o
  -2   1  14       15.35       16.01      1.03 o
  -1   1  14       19.01       14.73      1.04 o
   0   1  14       24.31       28.89      1.07 o
   1   1  14      301.32      278.07      1.48 o
   2   1  14       15.86       17.63      1.08 o
   3   1  14       27.28       27.34      1.28 o
   4   1  14       13.51       11.64      1.61 o
   5   1  14        5.62        8.16      1.70 o
   6   1  14        0.43        2.81      2.06 o
   7   1  14       84.43       84.89      2.32 o
   8   1  14        4.43        0.48      3.51 o
 -12   2  14       17.77       20.63      1.43 o
 -11   2  14       12.63       14.70      1.36 o
 -10   2  14       21.28       18.77      1.22 o
  -9   2  14        4.68        6.23      1.23 o
  -8   2  14        1.94        3.98      1.29 o
  -7   2  14        5.50        4.77      1.17 o
  -6   2  14        0.49        2.19      1.41 o
  -5   2  14        0.00        3.86      1.27 o
  -4   2  14        3.82        5.23      1.22 o
  -3   2  14       91.64       82.93      1.39 o
  -2   2  14       88.50       88.76      1.26 o
  -1   2  14      107.17      107.99      1.31 o
   0   2  14      159.84      153.33      1.30 o
   1   2  14       38.85       40.37      1.35 o
   2   2  14       10.39       11.24      1.08 o
   3   2  14       18.64       14.67      1.08 o
   4   2  14       35.93       34.92      1.17 o
   5   2  14        6.18        7.54      1.13 o
   6   2  14       19.25       21.45      1.41 o
   7   2  14       27.82       39.57      1.99 o
   8   2  14       42.76       51.03      2.16 o
 -12   3  14        0.87        5.50      1.41 o
 -11   3  14        5.84        7.29      1.42 o
 -10   3  14        3.44        5.19      1.85 o
  -9   3  14       13.84       14.60      1.55 o
  -8   3  14       10.44        8.76      1.46 o
  -7   3  14       19.25       14.68      1.38 o
  -6   3  14        7.04        4.37      1.41 o
  -5   3  14       18.25       17.91      1.28 o
  -4   3  14       30.57       29.24      1.27 o
  -3   3  14        1.35        7.07      1.30 o
  -2   3  14       80.50       79.03      1.30 o
  -1   3  14      232.92      246.66      2.09 o
   0   3  14       47.55       49.25      1.14 o
   1   3  14       38.32       43.65      1.21 o
   2   3  14       25.46       23.63      1.13 o
   3   3  14      114.47      116.15      1.50 o
   4   3  14       14.01       15.90      1.18 o
   5   3  14       32.63       34.87      1.25 o
   6   3  14        0.00        1.96      1.55 o
   7   3  14        2.82        4.67      1.55 o
   8   3  14       84.59      116.12      2.40 o
 -11   4  14        1.08        3.65      2.07 o
 -10   4  14       25.88       23.13      1.69 o
  -9   4  14        9.45        9.71      1.59 o
  -8   4  14       53.55       48.21      1.61 o
  -7   4  14        5.46        5.15      1.38 o
  -6   4  14        2.30        2.88      1.45 o
  -5   4  14       76.11       71.18      1.54 o
  -4   4  14        1.78        6.39      1.33 o
  -3   4  14       32.72       29.26      1.29 o
  -2   4  14       14.18       22.59      1.21 o
  -1   4  14        0.94        4.48      1.16 o
   0   4  14       18.98       19.59      1.16 o
   1   4  14        0.02        1.65      1.34 o
   2   4  14        0.59        1.66      1.52 o
   3   4  14       14.02       17.14      1.21 o
   4   4  14        3.87        4.63      1.43 o
   5   4  14        1.52        4.36      1.48 o
   6   4  14       79.91       82.34      1.51 o
   7   4  14        4.40        5.71      1.51 o
 -10   5  14       21.86       22.94      1.74 o
  -9   5  14        3.74        7.09      1.70 o
  -8   5  14       12.34       10.98      1.64 o
  -7   5  14        2.52        1.90      1.98 o
  -6   5  14        0.17        4.36      1.44 o
  -5   5  14       43.46       44.36      1.54 o
  -4   5  14        1.48        3.39      1.44 o
  -3   5  14        1.02        3.83      1.41 o
  -2   5  14        4.85        8.96      1.22 o
  -1   5  14        6.87        9.81      1.25 o
   0   5  14        0.46        2.38      1.37 o
   1   5  14        0.20        1.70      1.73 o
   2   5  14       33.05       40.31      1.54 o
   3   5  14        4.02        5.56      1.48 o
   4   5  14       12.10       14.04      1.47 o
   5   5  14        5.60        4.68      1.50 o
   6   5  14        0.15        3.50      1.65 o
  -9   6  14       22.03       26.57      1.88 o
  -8   6  14        3.38        5.81      1.70 o
  -7   6  14        8.22       14.33      1.67 o
  -6   6  14       10.19        7.68      1.58 o
  -5   6  14       22.05       27.59      1.58 o
  -4   6  14        5.27        8.27      1.50 o
  -3   6  14        9.04       11.94      1.56 o
  -2   6  14        0.11        1.87      1.64 o
  -1   6  14       23.34       28.38      1.61 o
   0   6  14        2.65        3.43      1.53 o
   1   6  14        0.10        2.30      1.98 o
   2   6  14       31.93       33.88      1.60 o
   3   6  14       60.16       67.09      1.75 o
   4   6  14       56.52       66.69      1.85 o
   5   6  14       25.04       28.38      1.62 o
  -8   7  14       34.53       36.29      1.89 o
  -7   7  14        0.78        7.21      1.80 o
  -6   7  14       51.84       61.98      1.87 o
  -5   7  14        1.73        4.23      1.86 o
  -4   7  14        5.05        6.58      1.63 o
  -3   7  14        0.03        1.90      2.33 o
  -2   7  14       72.86       83.71      1.76 o
  -1   7  14       40.13       39.23      1.67 o
   0   7  14       20.21       13.51      1.57 o
   1   7  14       21.73       26.01      1.53 o
   2   7  14       79.48       79.13      1.74 o
   3   7  14       11.31       12.93      1.72 o
   4   7  14       35.31       40.21      1.85 o
  -5   8  14        3.65        8.82      1.81 o
  -4   8  14        0.00        3.23      2.27 o
  -3   8  14       15.19       18.07      1.73 o
  -2   8  14        2.79        5.40      1.58 o
  -1   8  14       87.91      104.30      1.89 o
   0   8  14        6.26        9.33      1.64 o
   1   8  14       38.19       38.86      1.70 o
 -11   1  15       10.79       15.69      1.55 o
 -10   1  15       20.80       24.36      1.50 o
  -9   1  15       19.22       21.05      1.28 o
  -8   1  15       23.69       26.40      1.15 o
  -7   1  15        0.86        0.90      1.30 o
  -6   1  15       27.58       27.80      1.37 o
  -5   1  15        5.43        8.82      1.36 o
  -4   1  15       64.92       73.63      1.46 o
  -3   1  15        3.30        9.96      1.13 o
  -2   1  15        5.82        6.03      1.09 o
  -1   1  15       69.01       67.41      1.17 o
   0   1  15       51.55       53.88      1.49 o
   1   1  15      142.15      133.90      2.05 o
   2   1  15        2.23        2.76      2.17 o
   3   1  15       19.63       19.75      1.66 o
   4   1  15       45.09       47.31      1.88 o
   5   1  15        0.10        2.14      2.12 o
   6   1  15        6.12        6.12      2.00 o
   7   1  15       10.99       10.65      2.07 o
 -11   2  15       15.76       19.71      1.49 o
 -10   2  15        2.11        5.26      1.68 o
  -9   2  15        9.75        8.61      1.71 o
  -8   2  15        8.98        9.92      1.48 o
  -7   2  15       31.73       30.04      1.51 o
  -6   2  15        0.01        2.18      1.46 o
  -5   2  15      216.12      200.04      2.96 o
  -4   2  15        3.50        3.45      1.29 o
  -3   2  15       51.63       47.16      1.27 o
  -2   2  15      183.96      179.01      1.75 o
  -1   2  15       20.05       24.84      1.17 o
   0   2  15       85.31       87.23      1.52 o
   1   2  15       25.25       26.77      1.18 o
   2   2  15        2.43        2.66      1.20 o
   3   2  15        7.69        6.25      1.30 o
   4   2  15        0.33        1.96      2.10 o
   5   2  15       44.95       41.31      1.81 o
   6   2  15       12.54        9.29      1.92 o
   7   2  15        2.70        5.11      2.00 o
 -11   3  15        0.57        3.60      1.99 o
 -10   3  15        7.46        7.08      1.82 o
  -9   3  15        0.54        2.80      1.76 o
  -8   3  15        5.81        5.84      1.56 o
  -7   3  15       12.46       12.03      1.51 o
  -6   3  15        3.55        5.01      1.40 o
  -5   3  15        6.16        5.12      1.33 o
  -4   3  15        0.56        3.59      1.63 o
  -3   3  15      121.68      113.45      1.74 o
  -2   3  15        0.01        5.62      1.21 o
  -1   3  15      133.02      136.99      1.46 o
   0   3  15        0.65        3.87      1.46 o
   1   3  15        6.96        7.39      1.20 o
   2   3  15        3.31        4.01      1.28 o
   3   3  15        3.61        4.89      1.19 o
   4   3  15       16.27       22.22      1.27 o
   5   3  15       24.67       29.01      1.31 o
   6   3  15       51.76       56.40      2.04 o
 -10   4  15        0.77        2.88      1.89 o
  -9   4  15        0.19        3.06      2.02 o
  -8   4  15        2.14        3.89      1.82 o
  -7   4  15       26.76       21.88      1.54 o
  -6   4  15       15.32       17.43      1.51 o
  -5   4  15        0.28        4.02      1.54 o
  -4   4  15        5.20        7.36      1.44 o
  -3   4  15        1.70        7.21      1.32 o
  -2   4  15       20.20       23.76      1.33 o
  -1   4  15       35.00       43.35      1.42 o
   0   4  15       25.51       22.37      1.30 o
   1   4  15       13.58       12.79      1.23 o
   2   4  15       78.02       85.69      1.45 o
   3   4  15      123.63      138.51      1.77 o
   4   4  15        0.35        2.00      1.41 o
   5   4  15        1.28        3.62      1.45 o
   6   4  15        1.97        3.51      1.81 o
  -9   5  15        4.08        8.80      1.79 o
  -8   5  15        5.55        8.18      1.80 o
  -7   5  15        2.99        4.23      1.70 o
  -6   5  15       84.14       83.83      1.76 o
  -5   5  15       73.52       78.66      1.69 o
  -4   5  15        8.72       11.95      1.45 o
  -3   5  15      102.91      103.16      1.72 o
  -2   5  15       54.55       56.29      1.54 o
  -1   5  15       22.98       26.27      1.47 o
   0   5  15        7.06        4.48      1.53 o
   1   5  15       22.11       20.32      1.48 o
   2   5  15       65.85       76.62      1.71 o
   3   5  15       32.92       42.07      1.75 o
   4   5  15       11.22       10.52      1.47 o
   5   5  15        7.58        9.84      1.59 o
  -8   6  15        7.06       12.76      2.00 o
  -7   6  15        0.22        6.04      1.86 o
  -6   6  15       34.57       33.24      1.83 o
  -5   6  15        3.11        7.17      1.53 o
  -4   6  15        1.26        4.13      1.76 o
  -3   6  15        0.15        4.33      1.66 o
  -2   6  15       18.27       24.91      1.63 o
  -1   6  15        1.60        1.80      1.97 o
   0   6  15        4.64        2.32      1.79 o
   1   6  15        6.47        6.66      1.53 o
   2   6  15       33.09       37.04      1.66 o
   3   6  15        0.20        5.87      1.82 o
  -6   7  15        1.15       14.64      2.16 o
  -5   7  15        0.92        5.99      1.97 o
  -4   7  15        4.55        6.73      1.80 o
  -3   7  15        6.84        8.30      1.75 o
  -2   7  15        0.30        5.82      1.74 o
  -1   7  15        5.71       10.38      1.77 o
   0   7  15        3.75        6.38      1.67 o
   1   7  15        3.37        5.98      1.84 o
 -10   0  16       22.78       24.98      1.97 o
  -9   0  16       16.93       18.43      1.88 o
  -8   0  16        3.36        2.84      1.74 o
  -7   0  16        9.06       10.06      1.85 o
  -6   0  16       24.64       25.89      2.11 o
  -5   0  16      178.71      175.68      3.57 o
  -4   0  16       18.05       16.66      3.04 o
  -3   0  16      134.49      126.63      5.01 o
  -2   0  16        8.78        4.68      2.94 o
  -1   0  16       46.53       40.58      2.88 o
   0   0  16       46.92       49.94      3.02 o
   1   0  16        0.35        0.19      3.12 o
   2   0  16        0.98        2.15      2.53 o
   3   0  16        7.48        8.27      2.59 o
   4   0  16        2.24        3.06      2.89 o
   5   0  16        7.75        6.11      2.65 o
   6   0  16      107.82      146.72      3.41 o
 -10   1  16       12.84       14.91      1.69 o
  -9   1  16        3.83        5.21      1.84 o
  -8   1  16        1.97        4.71      1.56 o
  -7   1  16       45.63       41.30      1.57 o
  -6   1  16        7.62       11.81      1.50 o
  -5   1  16      182.32      183.65      2.76 o
  -4   1  16       10.62       10.15      1.34 o
  -3   1  16        5.91        6.92      1.47 o
  -2   1  16        1.33        1.28      2.56 o
  -1   1  16       28.25       24.28      1.90 o
   0   1  16        3.59        4.98      1.97 o
   1   1  16        2.86        4.08      1.82 o
   2   1  16        0.25        2.03      2.09 o
   3   1  16        0.16        1.75      1.89 o
   4   1  16        2.22        5.02      1.95 o
   5   1  16       90.39       93.45      2.25 o
 -10   2  16        0.16        4.08      2.22 o
  -9   2  16        5.85        5.03      1.70 o
  -8   2  16        3.10        3.34      1.81 o
  -7   2  16        3.65        6.17      1.59 o
  -6   2  16        2.66        4.63      1.57 o
  -5   2  16        2.50        4.93      1.60 o
  -4   2  16       10.64       13.08      1.39 o
  -3   2  16       14.32       14.82      1.29 o
  -2   2  16       25.04       26.45      1.26 o
  -1   2  16        3.50        6.33      1.15 o
   0   2  16        0.27        5.68      1.58 o
   1   2  16        2.44        3.25      1.84 o
   2   2  16        0.38        0.85      2.20 o
   3   2  16       13.17       17.77      1.79 o
   4   2  16       17.23       17.66      1.92 o
   5   2  16        0.82        3.00      2.20 o
  -9   3  16        1.84        2.40      1.94 o
  -8   3  16        0.03        2.35      1.99 o
  -7   3  16       13.06       12.75      1.63 o
  -6   3  16       23.35       21.20      1.58 o
  -5   3  16        2.53        3.87      1.53 o
  -4   3  16       53.06       55.35      1.48 o
  -3   3  16       93.55      104.41      1.54 o
  -2   3  16       36.77       44.33      1.36 o
  -1   3  16       49.99       48.86      1.36 o
   0   3  16       43.28       48.48      1.40 o
   1   3  16        0.03        1.38      1.53 o
   2   3  16        8.54       13.98      1.29 o
   3   3  16       19.13       22.80      1.52 o
   4   3  16        2.67        4.57      2.30 o
   5   3  16        8.86        6.13      2.45 o
  -9   4  16        0.29        4.50      2.38 o
  -8   4  16        0.91        4.63      2.26 o
  -7   4  16        3.79        5.02      1.70 o
  -6   4  16        0.10        3.59      1.68 o
  -5   4  16       11.99       18.37      1.59 o
  -4   4  16       54.42       69.32      1.97 o
  -3   4  16        4.46        9.32      1.46 o
  -2   4  16       96.37      104.62      1.60 o
  -1   4  16       10.30       11.44      1.40 o
   0   4  16       48.00       42.71      1.55 o
   1   4  16        2.20        5.14      1.33 o
   2   4  16        9.35       16.52      1.38 o
   3   4  16        1.61        3.95      1.38 o
   4   4  16       59.73       74.91      1.65 o
  -7   5  16        2.74        6.31      1.97 o
  -6   5  16        1.74        5.66      1.78 o
  -5   5  16        4.83        8.38      1.62 o
  -4   5  16        7.44       18.00      1.60 o
  -3   5  16        2.07        6.14      1.66 o
  -2   5  16       10.39        9.82      1.51 o
  -1   5  16        0.47        2.67      2.16 o
   0   5  16        4.73        3.66      1.76 o
   1   5  16        4.12        5.55      1.62 o
   2   5  16        9.09       15.91      1.63 o
   3   5  16        0.00        2.21      1.77 o
  -5   6  16        1.06        5.99      1.81 o
  -4   6  16       12.54       20.72      1.77 o
  -3   6  16        2.87       10.56      1.85 o
  -2   6  16       19.68       26.44      1.79 o
  -1   6  16        9.48       13.33      1.62 o
   0   6  16        1.06        1.64      1.88 o
   1   6  16        0.63        2.70      1.91 o
  -9   1  17        9.41        7.78      1.75 o
  -8   1  17        1.09        4.45      1.72 o
  -7   1  17       43.56       48.40      1.85 o
  -6   1  17        0.77        9.82      1.73 o
  -5   1  17       24.21       32.62      2.07 o
  -4   1  17        0.61        1.94      2.78 o
  -3   1  17        8.07        9.99      1.96 o
  -2   1  17        3.41        5.47      2.49 o
  -1   1  17        0.43        2.82      2.17 o
   0   1  17        5.22        7.05      2.07 o
   1   1  17       17.74       18.96      1.86 o
   2   1  17        9.88       10.69      1.83 o
   3   1  17       13.81       14.58      1.82 o
   4   1  17       73.71       85.39      2.31 o
  -8   2  17        6.53        6.54      1.68 o
  -7   2  17        0.03        4.19      1.76 o
  -6   2  17       16.23       21.57      1.59 o
  -5   2  17        0.24        5.51      1.48 o
  -4   2  17        5.70        8.09      1.37 o
  -3   2  17        0.81        2.00      1.74 o
  -2   2  17        3.20        6.98      1.92 o
  -1   2  17        2.74        5.97      2.26 o
   0   2  17        3.35        1.98      2.09 o
   1   2  17       28.29       30.77      2.01 o
   2   2  17        0.07        2.36      2.57 o
   3   2  17        1.09        4.90      1.93 o
  -7   3  17        5.69        9.97      1.74 o
  -6   3  17       23.79       29.98      1.74 o
  -5   3  17        4.07        7.01      1.60 o
  -4   3  17       21.50       22.75      1.44 o
  -3   3  17        1.53        2.98      1.42 o
  -2   3  17       24.81       28.23      1.39 o
  -1   3  17       22.98       23.12      1.47 o
   0   3  17       13.82       16.55      1.72 o
   1   3  17       61.49       67.55      2.42 o
   2   3  17        7.49       12.27      1.93 o
  -6   4  17        0.00        6.22      1.91 o
  -5   4  17       17.48       22.17      1.63 o
  -4   4  17        0.11        4.13      1.60 o
  -3   4  17        0.61        5.62      1.57 o
  -2   4  17       31.20       35.54      1.54 o
  -1   4  17        0.43        3.85      1.73 o
   0   4  17        7.70        9.85      1.46 o
   1   4  17       34.71       40.80      1.51 o
  -4   5  17        8.32       13.21      1.90 o
  -3   5  17       16.99       25.80      1.86 o
  -2   5  17        0.00        4.40      1.93 o
  -1   5  17        2.11        5.88      1.84 o
  -6   0  18        0.17        1.21      5.01 o
  -5   0  18        8.30        2.40      3.24 o
  -4   0  18        3.28        2.21      4.31 o
  -3   0  18       49.12       48.37      3.29 o
  -2   0  18       14.23       18.92      4.20 o
  -1   0  18        0.77        2.92      3.68 o
   0   0  18        8.91        7.30      3.67 o
   1   0  18        0.11        2.87      3.62 o
  -6   1  18       14.01       13.60      2.30 o
  -5   1  18        4.84        5.46      2.27 o
  -4   1  18        0.00        1.97      3.29 o
  -3   1  18        0.09        5.52      3.06 o
  -2   1  18       15.22       15.40      2.73 o
  -1   1  18       27.43       32.97      2.60 o
   0   1  18        2.61        4.35      2.53 o
   1   1  18        1.04        4.82      4.10 o
  -5   2  18        3.33        3.92      2.13 o
  -4   2  18        7.37        5.85      2.17 o
  -3   2  18        7.13        8.73      3.29 o
  -2   2  18        6.29        8.66      2.96 o
  -1   2  18       28.42       33.63      2.54 o
   0   2  18        0.00        2.96      2.89 o
  -3   3  18        1.70        4.01      2.02 o
  -2   3  18       18.85       19.19      2.71 o
 
